# Supplementary material for: 11-[(E)-Benzyl­idene]-14-hy­droxy-8-phenyl-6-thia-3,13-diaza­hepta­cyclo­[13.7.1.19,13.02,9.02,14.03,7.019,23]tetra­cosa-1(22),15(23),16,18,20-pentaen-10-one
Source: Acta Crystallogr Sect E Struct Rep Online. 2012 Jun 13;68(Pt 7):o2013–4. doi: 10.1107/S1600536812024270 (PMC3393284; doi:10.1107/S1600536812024270)
Supplement: Supplementary file 1 [file e-68-o2013-sup1.cif]

##############################################################################
#                                                                            #
# This CIF contains the data in a paper accepted for publication in          #
# Acta Crystallographica Section E. It conforms to the requirements of       #
# Notes for Authors for Acta Crystallographica Section E, and has been       #
# peer reviewed under the auspices of the IUCr Commission on Journals.       #
#                                                                            #
# Full details of the Crystallographic Information File format               #
# are given in the paper "The Crystallographic Information File (CIF):       #
# a New Standard Archive File for Crystallography" by S. R. Hall, F. H.      #
# Allen and I. D. Brown [Acta Cryst. (1991), A47, 655-685].                  #
#                                                                            #
# The current version of the core CIF dictionary is obtainable from          #
# ftp://ftp.iucr.org/pub/cif_core.dic.                                       #
#                                                                            #
# Software is freely available for graphical display of the structure(s)     #
# in this CIF. For information consult the CIF software page                 #
# http://www.iucr.org/resources/cif/software.                                #
#                                                                            #
# This file may be used for bona fide research purposes within the           #
# scientific community so long as proper attribution is given to the journal # 
# article from which it was obtained.                                        #
#                                                                            #
##############################################################################
data_global
_audit_creation_method     'form.cif (version 2.0)'
_journal_data_validation_number     ?
_journal_date_recd_electronic     2012-05-16
_journal_date_accepted     2012-05-28
_journal_name_full     'Acta Crystallographica, Section E'
_journal_year     2012
_journal_volume     68
_journal_issue      7
_journal_page_first     o2013
_journal_page_last     o2014
_journal_paper_category     QO
_journal_paper_doi     10.1107/S1600536812024270
_journal_coeditor_code     HB6800
_publ_contact_author_name     'Ibrahim Abdul Razak'
_publ_contact_author_address
;
      School of Physics
      Universiti Sains Malaysia
      11800 USM, Penang
      MALAYSIA
;
_publ_contact_author_email     'arazaki@usm.my'
_publ_contact_author_fax     '604 6579150'
_publ_contact_author_phone     '604 6533438'
_publ_section_title
;\
11-[(<i>E</i>)-Benzylidene]-14-hydroxy-8-phenyl-6-thia-3,13-\
diazaheptacyclo[13.7.1.1^9,13^.0^2,9^.0^2,14^.0^3,7^.0^19,23^]tetracosa-\
1(22),15(23),16,18,20-pentaen-10-one
;
loop_
    _publ_author_name
    _publ_author_footnote
    _publ_author_address
    'Raju Suresh Kumar' ?
;
School of Chemical Sciences
Universiti Sains Malaysia
11800 USM, Penang
Malaysia
;
    'Hasnah Osman'
;
Additional correspondence email: ohasnah@usm.my.
;
;
School of Chemical Sciences
Universiti Sains Malaysia
11800 USM, Penang
Malaysia
;
    'Abdulrahman I. Almansour' ?
;
Department of Chemistry,
College of Sciences, King Saud University,
PO Box 2455, Riyadh 11451,
Saudi Arabia
;
    'Suhana Arshad' ?
;
School of Physics
Universiti Sains Malaysia
11800 USM, Penang
Malaysia
;
    'Ibrahim Abdul Razak'
;
Thomson Reuters ResearcherID: A-5599-2009.
;
;
School of Physics
Universiti Sains Malaysia
11800 USM, Penang
Malaysia
;
data_I
_audit_creation_method     SHELXL-97
_chemical_name_systematic
;\
11-[(<i>E</i>)-Benzylidene]-14-hydroxy-8-phenyl-6-thia-3,13-
diazaheptacyclo[13.7.1.1^9,13^.0^2,9^.0^2,14^.0^3,7^.0^19,23^]tetracosa-
1(22),15(23),16,18,20-pentaen-10-one
;
_chemical_name_common     ?
_chemical_formula_moiety     'C34 H28 N2 O2 S'
_chemical_formula_sum     'C34 H28 N2 O2 S'
_chemical_formula_iupac     'C34 H28 N2 O2 S'
_chemical_formula_weight     528.64
_chemical_melting_point     ?
_symmetry_cell_setting     monoclinic
_symmetry_space_group_name_H-M     'P 21/c'
_symmetry_space_group_name_Hall     '-P 2ybc'
loop_
    _symmetry_equiv_pos_as_xyz
    'x, y, z'
    '-x, y+1/2, -z+1/2'
    '-x, -y, -z'
    'x, -y-1/2, z-1/2'
_cell_length_a     11.29110(10)
_cell_length_b     15.4317(2)
_cell_length_c     15.1920(2)
_cell_angle_alpha     90.00
_cell_angle_beta     92.7900(10)
_cell_angle_gamma     90.00
_cell_volume     2643.93(5)
_cell_formula_units_Z     4
_cell_measurement_reflns_used     9915
_cell_measurement_theta_min     2.24
_cell_measurement_theta_max     32.67
_cell_measurement_temperature     100.0(10)
_exptl_crystal_description     'block'
_exptl_crystal_colour     'colourless'
_exptl_crystal_size_max     0.45
_exptl_crystal_size_mid     0.41
_exptl_crystal_size_min     0.31
_exptl_crystal_density_diffrn     1.328
_exptl_crystal_density_meas     ?
_exptl_crystal_density_method     'not measured'
_exptl_crystal_F_000     1112
_exptl_absorpt_coefficient_mu     0.158
_exptl_absorpt_correction_type     multi-scan
_exptl_absorpt_process_details     '(<i>SADABS</i>; Bruker, 2009)'
_exptl_absorpt_correction_T_min     0.9320
_exptl_absorpt_correction_T_max     0.9529
_exptl_special_details
;
The crystal was placed in the cold stream of an Oxford Cryosystems Cobra
open-flow nitrogen cryostat (Cosier & Glazer, 1986) operating at 100.0 (1) K.
;
_diffrn_ambient_temperature     100.0(10)
_diffrn_radiation_type     MoK\a
_diffrn_radiation_wavelength     0.71073
_diffrn_radiation_source     'fine-focus sealed tube'
_diffrn_radiation_monochromator     graphite
_diffrn_measurement_device_type     'Bruker SMART APEXII CCD'
_diffrn_measurement_method     '\f and \w scans'
_diffrn_detector_area_resol_mean     ?
_diffrn_reflns_number     37231
_diffrn_reflns_av_R_equivalents     0.0247
_diffrn_reflns_av_sigmaI/netI     0.0251
_diffrn_reflns_theta_min     2.56
_diffrn_reflns_theta_max     32.72
_diffrn_reflns_theta_full     32.72
_diffrn_measured_fraction_theta_max     0.994
_diffrn_measured_fraction_theta_full     0.994
_diffrn_reflns_limit_h_min     -17
_diffrn_reflns_limit_h_max     17
_diffrn_reflns_limit_k_min     -23
_diffrn_reflns_limit_k_max     15
_diffrn_reflns_limit_l_min     -23
_diffrn_reflns_limit_l_max     23
_refine_special_details
;
Refinement of <i>F</i>^2^ against ALL reflections. The weighted <i>R</i>-factor
<i>wR</i> and goodness of fit <i>S</i> are based on <i>F</i>^2^, conventional
<i>R</i>-factors <i>R</i> are based on <i>F</i>, with <i>F</i> set to zero for
negative <i>F</i>^2^. The threshold expression of <i>F</i>^2^ >
\s(<i>F</i>^2^) is used only for calculating <i>R</i>-factors(gt) <i>etc</i>.
and is not relevant to the choice of reflections for refinement.
<i>R</i>-factors based on <i>F</i>^2^ are statistically about twice as large
as those based on <i>F</i>, and <i>R</i>- factors based on ALL data will be
even larger.
;
_reflns_number_total     9686
_reflns_number_gt     8170
_reflns_threshold_expression     I>2\s(I)
_refine_ls_structure_factor_coef     Fsqd
_refine_ls_matrix_type     full
_refine_ls_R_factor_all     0.0560
_refine_ls_R_factor_gt     0.0464
_refine_ls_wR_factor_gt     0.1211
_refine_ls_wR_factor_ref     0.1288
_refine_ls_goodness_of_fit_ref     1.038
_refine_ls_restrained_S_all     1.038
_refine_ls_number_reflns     9686
_refine_ls_number_parameters     344
_refine_ls_number_restraints     0
_refine_ls_hydrogen_treatment     mixed
_refine_ls_weighting_scheme     calc
_refine_ls_weighting_details
         'calc w=1/[\s^2^(Fo^2^)+(0.0652P)^2^+1.2561P] where P=(Fo^2^+2Fc^2^)/3'
_atom_sites_solution_hydrogens     geom
_atom_sites_solution_primary     direct
_atom_sites_solution_secondary     difmap
_refine_ls_shift/su_max     0.001
_refine_ls_shift/su_mean     0.000
_refine_diff_density_max     1.183
_refine_diff_density_min     -1.118
_refine_ls_extinction_method     none
_refine_ls_extinction_coef     ?
loop_
    _atom_type_symbol
    _atom_type_description
    _atom_type_scat_dispersion_real
    _atom_type_scat_dispersion_imag
    _atom_type_scat_source
    'C' 'C' 0.0033 0.0016
                         'International Tables Vol C Tables 4.2.6.8 and 6.1.1.4'
    'H' 'H' 0.0000 0.0000
                         'International Tables Vol C Tables 4.2.6.8 and 6.1.1.4'
    'N' 'N' 0.0061 0.0033
                         'International Tables Vol C Tables 4.2.6.8 and 6.1.1.4'
    'O' 'O' 0.0106 0.0060
                         'International Tables Vol C Tables 4.2.6.8 and 6.1.1.4'
    'S' 'S' 0.1246 0.1234
                         'International Tables Vol C Tables 4.2.6.8 and 6.1.1.4'
_computing_data_collection     'APEX2 (Bruker, 2009)'
_computing_cell_refinement     'SAINT (Bruker, 2009)'
_computing_data_reduction     'SAINT (Bruker, 2009)'
_computing_structure_solution     'SHELXTL (Sheldrick, 2008)'
_computing_structure_refinement     'SHELXTL (Sheldrick, 2008)'
_computing_molecular_graphics     'SHELXTL (Sheldrick, 2008)'
_computing_publication_material
                             'SHELXTL (Sheldrick, 2008) and PLATON (Spek, 2009)'
loop_
    _atom_site_type_symbol
    _atom_site_label
    _atom_site_fract_x
    _atom_site_fract_y
    _atom_site_fract_z
    _atom_site_U_iso_or_equiv
    _atom_site_adp_type
    _atom_site_calc_flag
    _atom_site_refinement_flags
    _atom_site_occupancy
    _atom_site_symmetry_multiplicity
    _atom_site_disorder_assembly
    _atom_site_disorder_group
    S S1 0.64487(2) 0.10704(2) 0.791294(19) 0.02225(7) Uani d . 1 1 . .
    O O1 0.82800(7) 0.32741(5) 1.03565(5) 0.01646(15) Uani d . 1 1 . .
    O O2 1.08336(7) 0.06609(5) 0.87449(5) 0.01708(15) Uani d . 1 1 . .
    N N1 1.07824(8) 0.13611(6) 1.01109(6) 0.01411(15) Uani d . 1 1 . .
    N N2 0.87576(8) 0.13375(6) 0.82898(5) 0.01311(15) Uani d . 1 1 . .
    C C1 1.11599(9) 0.21225(7) 1.06386(7) 0.01543(18) Uani d . 1 1 . .
    H H1A 1.1960 0.2297 1.0468 0.019 Uiso calc R 1 1 . .
    H H1B 1.1224 0.1952 1.1267 0.019 Uiso calc R 1 1 . .
    C C2 1.03363(9) 0.29053(7) 1.05418(6) 0.01414(17) Uani d . 1 1 . .
    C C3 0.90690(9) 0.27470(7) 1.02482(6) 0.01284(16) Uani d . 1 1 . .
    C C4 0.88395(8) 0.18990(6) 0.97700(6) 0.01150(16) Uani d . 1 1 . .
    C C5 0.95369(9) 0.11761(7) 1.02825(6) 0.01410(17) Uani d . 1 1 . .
    H H5A 0.9402 0.1207 1.0921 0.017 Uiso calc R 1 1 . .
    H H5B 0.9301 0.0595 1.0060 0.017 Uiso calc R 1 1 . .
    C C6 0.75412(8) 0.17277(7) 0.94872(6) 0.01358(17) Uani d . 1 1 . .
    H H6A 0.7215 0.2275 0.9218 0.016 Uiso calc R 1 1 . .
    C C7 0.76710(9) 0.10734(7) 0.87353(7) 0.01441(17) Uani d . 1 1 . .
    H H7A 0.7781 0.0478 0.8986 0.017 Uiso calc R 1 1 . .
    C C8 0.71970(10) 0.18640(9) 0.72578(7) 0.0227(2) Uani d . 1 1 . .
    H H8A 0.6907 0.1839 0.6633 0.027 Uiso calc R 1 1 . .
    H H8B 0.7080 0.2458 0.7485 0.027 Uiso calc R 1 1 . .
    C C9 0.84945(10) 0.15954(7) 0.73615(7) 0.01675(18) Uani d . 1 1 . .
    H H9A 0.8648 0.1104 0.6964 0.020 Uiso calc R 1 1 . .
    H H9B 0.9010 0.2085 0.7204 0.020 Uiso calc R 1 1 . .
    C C10 0.94831(8) 0.19109(6) 0.88798(6) 0.01158(16) Uani d . 1 1 . .
    C C11 1.07541(8) 0.14789(7) 0.91425(6) 0.01288(16) Uani d . 1 1 . .
    C C12 1.06869(9) 0.37379(7) 1.06055(7) 0.01643(18) Uani d . 1 1 . .
    H H12A 1.0092 0.4165 1.0496 0.020 Uiso calc R 1 1 . .
    C C13 1.18915(10) 0.40547(7) 1.08261(7) 0.01790(19) Uani d . 1 1 . .
    C C14 1.26365(11) 0.36572(8) 1.14689(8) 0.0229(2) Uani d . 1 1 . .
    H H14A 1.2363 0.3170 1.1782 0.027 Uiso calc R 1 1 . .
    C C15 1.37756(12) 0.39733(10) 1.16505(9) 0.0295(3) Uani d . 1 1 . .
    H H15A 1.4276 0.3701 1.2088 0.035 Uiso calc R 1 1 . .
    C C16 1.41856(12) 0.46848(10) 1.11962(10) 0.0319(3) Uani d . 1 1 . .
    H H16A 1.4971 0.4890 1.1314 0.038 Uiso calc R 1 1 . .
    C C17 1.34442(12) 0.50974(9) 1.05683(10) 0.0300(3) Uani d . 1 1 . .
    H H17A 1.3718 0.5590 1.0263 0.036 Uiso calc R 1 1 . .
    C C18 1.23007(11) 0.47867(8) 1.03889(9) 0.0236(2) Uani d . 1 1 . .
    H H18A 1.1793 0.5074 0.9966 0.028 Uiso calc R 1 1 . .
    C C19 0.67082(9) 0.14484(8) 1.01828(7) 0.01766(19) Uani d . 1 1 . .
    C C20 0.57348(10) 0.19687(9) 1.03556(9) 0.0239(2) Uani d . 1 1 . .
    H H20A 0.5620 0.2500 1.0047 0.029 Uiso calc R 1 1 . .
    C C21 0.49293(15) 0.17194(11) 1.09739(13) 0.0437(3) Uani d . 1 1 . .
    H H21A 0.4269 0.2079 1.1084 0.052 Uiso calc R 1 1 . .
    C C22 0.50910(15) 0.09519(11) 1.14248(13) 0.0437(3) Uani d . 1 1 . .
    H H22A 0.4536 0.0778 1.1841 0.052 Uiso calc R 1 1 . .
    C C23 0.60654(14) 0.04303(10) 1.12728(11) 0.0371(2) Uani d . 1 1 . .
    H H23A 0.6186 -0.0092 1.1596 0.045 Uiso calc R 1 1 . .
    C C24 0.68645(15) 0.06729(10) 1.06466(11) 0.0371(2) Uani d . 1 1 . .
    H H24A 0.7519 0.0309 1.0535 0.045 Uiso calc R 1 1 . .
    C C25 0.98054(10) 0.27898(7) 0.85111(6) 0.01490(17) Uani d . 1 1 . .
    C C26 0.91211(11) 0.34901(7) 0.82466(7) 0.0203(2) Uani d . 1 1 . .
    H H26A 0.8285 0.3478 0.8292 0.024 Uiso calc R 1 1 . .
    C C27 0.96887(15) 0.42305(8) 0.79049(8) 0.0287(3) Uani d . 1 1 . .
    H H27A 0.9220 0.4714 0.7717 0.034 Uiso calc R 1 1 . .
    C C28 1.08990(15) 0.42668(8) 0.78384(8) 0.0307(3) Uani d . 1 1 . .
    H H28A 1.1247 0.4764 0.7588 0.037 Uiso calc R 1 1 . .
    C C29 1.16320(12) 0.35705(8) 0.81394(8) 0.0248(2) Uani d . 1 1 . .
    C C30 1.28876(13) 0.35283(10) 0.81486(9) 0.0326(3) Uani d . 1 1 . .
    H H30A 1.3324 0.4002 0.7930 0.039 Uiso calc R 1 1 . .
    C C31 1.34778(12) 0.28063(11) 0.84717(9) 0.0328(3) Uani d . 1 1 . .
    H H31A 1.4318 0.2791 0.8463 0.039 Uiso calc R 1 1 . .
    C C32 1.28735(10) 0.20819(9) 0.88192(8) 0.0243(2) Uani d . 1 1 . .
    H H32A 1.3300 0.1594 0.9047 0.029 Uiso calc R 1 1 . .
    C C33 1.16550(9) 0.21092(7) 0.88160(7) 0.01648(18) Uani d . 1 1 . .
    C C34 1.10499(10) 0.28405(7) 0.84706(7) 0.01705(19) Uani d . 1 1 . .
    H H1O2 1.0163(18) 0.0606(13) 0.8458(13) 0.037(5) Uiso d . 1 1 . .
loop_
    _atom_site_aniso_label
    _atom_site_aniso_U_11
    _atom_site_aniso_U_22
    _atom_site_aniso_U_33
    _atom_site_aniso_U_12
    _atom_site_aniso_U_13
    _atom_site_aniso_U_23
    S1 0.01626(12) 0.03024(16) 0.01985(13) -0.00226(10) -0.00317(9) -0.00495(11)
    O1 0.0178(3) 0.0163(3) 0.0153(3) 0.0038(3) 0.0011(3) -0.0018(3)
    O2 0.0178(3) 0.0134(3) 0.0199(3) 0.0030(3) -0.0001(3) -0.0043(3)
    N1 0.0145(3) 0.0147(4) 0.0130(3) 0.0011(3) -0.0001(3) 0.0010(3)
    N2 0.0152(3) 0.0138(4) 0.0102(3) -0.0011(3) 0.0004(3) 0.0001(3)
    C1 0.0167(4) 0.0163(4) 0.0130(4) 0.0018(3) -0.0019(3) -0.0004(3)
    C2 0.0160(4) 0.0155(4) 0.0109(4) 0.0012(3) 0.0005(3) -0.0008(3)
    C3 0.0158(4) 0.0135(4) 0.0092(3) 0.0009(3) 0.0008(3) 0.0007(3)
    C4 0.0132(4) 0.0113(4) 0.0101(3) 0.0010(3) 0.0012(3) 0.0010(3)
    C5 0.0161(4) 0.0135(4) 0.0127(4) 0.0012(3) 0.0014(3) 0.0037(3)
    C6 0.0131(4) 0.0139(4) 0.0137(4) 0.0008(3) 0.0008(3) 0.0002(3)
    C7 0.0141(4) 0.0150(4) 0.0141(4) -0.0011(3) 0.0008(3) -0.0008(3)
    C8 0.0236(5) 0.0274(6) 0.0166(4) 0.0053(4) -0.0042(4) 0.0018(4)
    C9 0.0213(4) 0.0184(5) 0.0104(4) 0.0016(4) -0.0005(3) 0.0004(3)
    C10 0.0142(4) 0.0100(4) 0.0107(4) 0.0005(3) 0.0010(3) 0.0008(3)
    C11 0.0138(4) 0.0123(4) 0.0126(4) 0.0009(3) 0.0011(3) -0.0005(3)
    C12 0.0169(4) 0.0162(4) 0.0161(4) 0.0010(4) 0.0006(3) -0.0019(4)
    C13 0.0181(4) 0.0170(5) 0.0186(4) -0.0004(4) 0.0002(3) -0.0034(4)
    C14 0.0250(5) 0.0230(5) 0.0201(5) -0.0039(4) -0.0055(4) -0.0011(4)
    C15 0.0257(6) 0.0306(7) 0.0309(6) -0.0037(5) -0.0110(5) -0.0013(5)
    C16 0.0223(5) 0.0316(7) 0.0411(7) -0.0075(5) -0.0057(5) -0.0033(6)
    C17 0.0252(6) 0.0250(6) 0.0397(7) -0.0075(5) -0.0003(5) 0.0024(5)
    C18 0.0215(5) 0.0187(5) 0.0303(6) -0.0014(4) -0.0015(4) 0.0022(4)
    C19 0.0151(4) 0.0200(5) 0.0182(4) -0.0011(4) 0.0048(3) -0.0026(4)
    C20 0.0164(4) 0.0243(5) 0.0313(6) 0.0003(4) 0.0055(4) -0.0074(5)
    C21 0.0380(5) 0.0378(6) 0.0585(7) -0.0036(5) 0.0341(5) -0.0087(5)
    C22 0.0380(5) 0.0378(6) 0.0585(7) -0.0036(5) 0.0341(5) -0.0087(5)
    C23 0.0419(6) 0.0308(5) 0.0411(5) 0.0034(4) 0.0271(5) 0.0101(4)
    C24 0.0419(6) 0.0308(5) 0.0411(5) 0.0034(4) 0.0271(5) 0.0101(4)
    C25 0.0229(4) 0.0109(4) 0.0112(4) -0.0011(3) 0.0034(3) 0.0004(3)
    C26 0.0339(6) 0.0132(4) 0.0143(4) 0.0035(4) 0.0043(4) 0.0025(4)
    C27 0.0562(8) 0.0124(5) 0.0183(5) 0.0024(5) 0.0106(5) 0.0031(4)
    C28 0.0574(9) 0.0147(5) 0.0212(5) -0.0100(5) 0.0148(5) 0.0009(4)
    C29 0.0382(6) 0.0201(5) 0.0169(5) -0.0129(5) 0.0103(4) -0.0033(4)
    C30 0.0378(7) 0.0359(7) 0.0252(6) -0.0224(6) 0.0142(5) -0.0062(5)
    C31 0.0235(5) 0.0487(9) 0.0271(6) -0.0174(6) 0.0101(5) -0.0098(6)
    C32 0.0169(4) 0.0349(7) 0.0213(5) -0.0056(4) 0.0048(4) -0.0065(5)
    C33 0.0169(4) 0.0192(5) 0.0137(4) -0.0037(4) 0.0040(3) -0.0030(3)
    C34 0.0238(5) 0.0152(4) 0.0127(4) -0.0053(4) 0.0061(3) -0.0020(3)
_geom_special_details
;
All e.s.d.'s (except the e.s.d. in the dihedral angle between two l.s. planes)
are estimated using the full covariance matrix. The cell e.s.d.'s are taken
into account individually in the estimation of e.s.d.'s in distances, angles
and torsion angles; correlations between e.s.d.'s in cell parameters are only
used when they are defined by crystal symmetry. An approximate (isotropic)
treatment of cell e.s.d.'s is used for estimating e.s.d.'s involving l.s.
planes.
;
loop_
    _geom_bond_atom_site_label_1
    _geom_bond_atom_site_label_2
    _geom_bond_site_symmetry_2
    _geom_bond_distance
    _geom_bond_publ_flag
    S1 C8 . 1.8126(13) ?
    S1 C7 . 1.8159(10) ?
    O1 C3 . 1.2234(12) ?
    O2 C11 . 1.4042(12) ?
    O2 H1O2 . 0.86(2) ?
    N1 C5 . 1.4707(13) ?
    N1 C1 . 1.4735(14) ?
    N1 C11 . 1.4812(13) ?
    N2 C10 . 1.4784(13) ?
    N2 C9 . 1.4815(13) ?
    N2 C7 . 1.4867(13) ?
    C1 C2 . 1.5272(15) ?
    C1 H1A . 0.9900 ?
    C1 H1B . 0.9900 ?
    C2 C12 . 1.3465(15) ?
    C2 C3 . 1.4980(14) ?
    C3 C4 . 1.5130(14) ?
    C4 C6 . 1.5304(14) ?
    C4 C5 . 1.5527(14) ?
    C4 C10 . 1.5663(13) ?
    C5 H5A . 0.9900 ?
    C5 H5B . 0.9900 ?
    C6 C19 . 1.5114(14) ?
    C6 C7 . 1.5369(14) ?
    C6 H6A . 1.0000 ?
    C7 H7A . 1.0000 ?
    C8 C9 . 1.5233(16) ?
    C8 H8A . 0.9900 ?
    C8 H8B . 0.9900 ?
    C9 H9A . 0.9900 ?
    C9 H9B . 0.9900 ?
    C10 C25 . 1.5183(14) ?
    C10 C11 . 1.6147(14) ?
    C11 C33 . 1.5086(14) ?
    C12 C13 . 1.4686(15) ?
    C12 H12A . 0.9500 ?
    C13 C14 . 1.3992(16) ?
    C13 C18 . 1.4001(17) ?
    C14 C15 . 1.3906(17) ?
    C14 H14A . 0.9500 ?
    C15 C16 . 1.388(2) ?
    C15 H15A . 0.9500 ?
    C16 C17 . 1.392(2) ?
    C16 H16A . 0.9500 ?
    C17 C18 . 1.3917(17) ?
    C17 H17A . 0.9500 ?
    C18 H18A . 0.9500 ?
    C19 C24 . 1.3956(19) ?
    C19 C20 . 1.3962(15) ?
    C20 C21 . 1.3931(18) ?
    C20 H20A . 0.9500 ?
    C21 C22 . 1.376(3) ?
    C21 H21A . 0.9500 ?
    C22 C23 . 1.392(2) ?
    C22 H22A . 0.9500 ?
    C23 C24 . 1.3938(18) ?
    C23 H23A . 0.9500 ?
    C24 H24A . 0.9500 ?
    C25 C26 . 1.3770(15) ?
    C25 C34 . 1.4117(15) ?
    C26 C27 . 1.4206(17) ?
    C26 H26A . 0.9500 ?
    C27 C28 . 1.376(2) ?
    C27 H27A . 0.9500 ?
    C28 C29 . 1.418(2) ?
    C28 H28A . 0.9500 ?
    C29 C34 . 1.4093(15) ?
    C29 C30 . 1.419(2) ?
    C30 C31 . 1.376(2) ?
    C30 H30A . 0.9500 ?
    C31 C32 . 1.4244(19) ?
    C31 H31A . 0.9500 ?
    C32 C33 . 1.3763(15) ?
    C32 H32A . 0.9500 ?
    C33 C34 . 1.4074(16) ?
loop_
    _geom_angle_atom_site_label_1
    _geom_angle_atom_site_label_2
    _geom_angle_atom_site_label_3
    _geom_angle_site_symmetry_1
    _geom_angle_site_symmetry_3
    _geom_angle
    _geom_angle_publ_flag
    C8 S1 C7 . . 90.98(5) ?
    C11 O2 H1O2 . . 103.5(14) ?
    C5 N1 C1 . . 108.19(8) ?
    C5 N1 C11 . . 103.02(8) ?
    C1 N1 C11 . . 115.73(8) ?
    C10 N2 C9 . . 119.72(8) ?
    C10 N2 C7 . . 109.47(7) ?
    C9 N2 C7 . . 112.04(8) ?
    N1 C1 C2 . . 114.81(8) ?
    N1 C1 H1A . . 108.6 ?
    C2 C1 H1A . . 108.6 ?
    N1 C1 H1B . . 108.6 ?
    C2 C1 H1B . . 108.6 ?
    H1A C1 H1B . . 107.5 ?
    C12 C2 C3 . . 116.76(9) ?
    C12 C2 C1 . . 124.91(9) ?
    C3 C2 C1 . . 117.91(9) ?
    O1 C3 C2 . . 122.88(9) ?
    O1 C3 C4 . . 122.07(9) ?
    C2 C3 C4 . . 115.01(8) ?
    C3 C4 C6 . . 115.06(8) ?
    C3 C4 C5 . . 108.05(8) ?
    C6 C4 C5 . . 118.17(8) ?
    C3 C4 C10 . . 109.18(8) ?
    C6 C4 C10 . . 103.77(7) ?
    C5 C4 C10 . . 101.31(7) ?
    N1 C5 C4 . . 103.75(8) ?
    N1 C5 H5A . . 111.0 ?
    C4 C5 H5A . . 111.0 ?
    N1 C5 H5B . . 111.0 ?
    C4 C5 H5B . . 111.0 ?
    H5A C5 H5B . . 109.0 ?
    C19 C6 C4 . . 118.24(8) ?
    C19 C6 C7 . . 114.68(9) ?
    C4 C6 C7 . . 101.39(8) ?
    C19 C6 H6A . . 107.3 ?
    C4 C6 H6A . . 107.3 ?
    C7 C6 H6A . . 107.3 ?
    N2 C7 C6 . . 105.60(8) ?
    N2 C7 S1 . . 107.70(7) ?
    C6 C7 S1 . . 114.60(7) ?
    N2 C7 H7A . . 109.6 ?
    C6 C7 H7A . . 109.6 ?
    S1 C7 H7A . . 109.6 ?
    C9 C8 S1 . . 103.36(8) ?
    C9 C8 H8A . . 111.1 ?
    S1 C8 H8A . . 111.1 ?
    C9 C8 H8B . . 111.1 ?
    S1 C8 H8B . . 111.1 ?
    H8A C8 H8B . . 109.1 ?
    N2 C9 C8 . . 108.59(8) ?
    N2 C9 H9A . . 110.0 ?
    C8 C9 H9A . . 110.0 ?
    N2 C9 H9B . . 110.0 ?
    C8 C9 H9B . . 110.0 ?
    H9A C9 H9B . . 108.4 ?
    N2 C10 C25 . . 116.53(8) ?
    N2 C10 C4 . . 104.46(7) ?
    C25 C10 C4 . . 117.30(8) ?
    N2 C10 C11 . . 111.24(8) ?
    C25 C10 C11 . . 103.53(8) ?
    C4 C10 C11 . . 103.05(7) ?
    O2 C11 N1 . . 108.55(8) ?
    O2 C11 C33 . . 112.33(8) ?
    N1 C11 C33 . . 115.05(8) ?
    O2 C11 C10 . . 109.85(8) ?
    N1 C11 C10 . . 105.79(7) ?
    C33 C11 C10 . . 104.94(8) ?
    C2 C12 C13 . . 126.86(10) ?
    C2 C12 H12A . . 116.6 ?
    C13 C12 H12A . . 116.6 ?
    C14 C13 C18 . . 118.93(11) ?
    C14 C13 C12 . . 122.13(11) ?
    C18 C13 C12 . . 118.93(10) ?
    C15 C14 C13 . . 120.23(12) ?
    C15 C14 H14A . . 119.9 ?
    C13 C14 H14A . . 119.9 ?
    C16 C15 C14 . . 120.42(12) ?
    C16 C15 H15A . . 119.8 ?
    C14 C15 H15A . . 119.8 ?
    C15 C16 C17 . . 119.90(12) ?
    C15 C16 H16A . . 120.1 ?
    C17 C16 H16A . . 120.1 ?
    C18 C17 C16 . . 119.85(13) ?
    C18 C17 H17A . . 120.1 ?
    C16 C17 H17A . . 120.1 ?
    C17 C18 C13 . . 120.63(12) ?
    C17 C18 H18A . . 119.7 ?
    C13 C18 H18A . . 119.7 ?
    C24 C19 C20 . . 118.66(11) ?
    C24 C19 C6 . . 121.99(10) ?
    C20 C19 C6 . . 119.33(11) ?
    C21 C20 C19 . . 120.91(14) ?
    C21 C20 H20A . . 119.5 ?
    C19 C20 H20A . . 119.5 ?
    C22 C21 C20 . . 119.88(14) ?
    C22 C21 H21A . . 120.1 ?
    C20 C21 H21A . . 120.1 ?
    C21 C22 C23 . . 120.14(13) ?
    C21 C22 H22A . . 119.9 ?
    C23 C22 H22A . . 119.9 ?
    C22 C23 C24 . . 120.08(15) ?
    C22 C23 H23A . . 120.0 ?
    C24 C23 H23A . . 120.0 ?
    C23 C24 C19 . . 120.31(13) ?
    C23 C24 H24A . . 119.8 ?
    C19 C24 H24A . . 119.8 ?
    C26 C25 C34 . . 119.30(10) ?
    C26 C25 C10 . . 131.87(10) ?
    C34 C25 C10 . . 108.82(9) ?
    C25 C26 C27 . . 118.75(12) ?
    C25 C26 H26A . . 120.6 ?
    C27 C26 H26A . . 120.6 ?
    C28 C27 C26 . . 121.79(12) ?
    C28 C27 H27A . . 119.1 ?
    C26 C27 H27A . . 119.1 ?
    C27 C28 C29 . . 120.75(11) ?
    C27 C28 H28A . . 119.6 ?
    C29 C28 H28A . . 119.6 ?
    C34 C29 C28 . . 116.47(12) ?
    C34 C29 C30 . . 116.29(13) ?
    C28 C29 C30 . . 127.24(12) ?
    C31 C30 C29 . . 120.46(12) ?
    C31 C30 H30A . . 119.8 ?
    C29 C30 H30A . . 119.8 ?
    C30 C31 C32 . . 122.35(12) ?
    C30 C31 H31A . . 118.8 ?
    C32 C31 H31A . . 118.8 ?
    C33 C32 C31 . . 118.13(13) ?
    C33 C32 H32A . . 120.9 ?
    C31 C32 H32A . . 120.9 ?
    C32 C33 C34 . . 119.53(11) ?
    C32 C33 C11 . . 131.99(11) ?
    C34 C33 C11 . . 108.47(9) ?
    C33 C34 C29 . . 123.21(11) ?
    C33 C34 C25 . . 113.91(9) ?
    C29 C34 C25 . . 122.84(11) ?
loop_
    _geom_torsion_atom_site_label_1
    _geom_torsion_atom_site_label_2
    _geom_torsion_atom_site_label_3
    _geom_torsion_atom_site_label_4
    _geom_torsion_site_symmetry_1
    _geom_torsion_site_symmetry_2
    _geom_torsion_site_symmetry_3
    _geom_torsion_site_symmetry_4
    _geom_torsion
    _geom_torsion_publ_flag
    C5 N1 C1 C2 . . . . -50.94(11) ?
    C11 N1 C1 C2 . . . . 64.00(11) ?
    N1 C1 C2 C12 . . . . -148.69(10) ?
    N1 C1 C2 C3 . . . . 23.57(13) ?
    C12 C2 C3 O1 . . . . -25.83(14) ?
    C1 C2 C3 O1 . . . . 161.28(9) ?
    C12 C2 C3 C4 . . . . 151.68(9) ?
    C1 C2 C3 C4 . . . . -21.21(12) ?
    O1 C3 C4 C6 . . . . -3.72(13) ?
    C2 C3 C4 C6 . . . . 178.74(8) ?
    O1 C3 C4 C5 . . . . -138.19(9) ?
    C2 C3 C4 C5 . . . . 44.28(10) ?
    O1 C3 C4 C10 . . . . 112.43(10) ?
    C2 C3 C4 C10 . . . . -65.10(10) ?
    C1 N1 C5 C4 . . . . 74.41(9) ?
    C11 N1 C5 C4 . . . . -48.61(9) ?
    C3 C4 C5 N1 . . . . -71.09(9) ?
    C6 C4 C5 N1 . . . . 156.08(8) ?
    C10 C4 C5 N1 . . . . 43.59(9) ?
    C3 C4 C6 C19 . . . . -76.10(11) ?
    C5 C4 C6 C19 . . . . 53.56(12) ?
    C10 C4 C6 C19 . . . . 164.69(9) ?
    C3 C4 C6 C7 . . . . 157.62(8) ?
    C5 C4 C6 C7 . . . . -72.71(10) ?
    C10 C4 C6 C7 . . . . 38.41(9) ?
    C10 N2 C7 C6 . . . . 18.07(10) ?
    C9 N2 C7 C6 . . . . -117.21(9) ?
    C10 N2 C7 S1 . . . . 140.93(7) ?
    C9 N2 C7 S1 . . . . 5.65(10) ?
    C19 C6 C7 N2 . . . . -163.63(8) ?
    C4 C6 C7 N2 . . . . -35.04(9) ?
    C19 C6 C7 S1 . . . . 78.03(10) ?
    C4 C6 C7 S1 . . . . -153.39(7) ?
    C8 S1 C7 N2 . . . . -25.83(8) ?
    C8 S1 C7 C6 . . . . 91.32(8) ?
    C7 S1 C8 C9 . . . . 37.74(8) ?
    C10 N2 C9 C8 . . . . -107.21(10) ?
    C7 N2 C9 C8 . . . . 22.98(12) ?
    S1 C8 C9 N2 . . . . -40.56(10) ?
    C9 N2 C10 C25 . . . . 6.48(13) ?
    C7 N2 C10 C25 . . . . -124.83(9) ?
    C9 N2 C10 C4 . . . . 137.64(9) ?
    C7 N2 C10 C4 . . . . 6.32(10) ?
    C9 N2 C10 C11 . . . . -111.85(9) ?
    C7 N2 C10 C11 . . . . 116.84(8) ?
    C3 C4 C10 N2 . . . . -151.48(8) ?
    C6 C4 C10 N2 . . . . -28.32(9) ?
    C5 C4 C10 N2 . . . . 94.68(8) ?
    C3 C4 C10 C25 . . . . -20.77(11) ?
    C6 C4 C10 C25 . . . . 102.38(10) ?
    C5 C4 C10 C25 . . . . -134.61(9) ?
    C3 C4 C10 C11 . . . . 92.17(9) ?
    C6 C4 C10 C11 . . . . -144.67(8) ?
    C5 C4 C10 C11 . . . . -21.66(9) ?
    C5 N1 C11 O2 . . . . -84.52(9) ?
    C1 N1 C11 O2 . . . . 157.64(8) ?
    C5 N1 C11 C33 . . . . 148.67(9) ?
    C1 N1 C11 C33 . . . . 30.82(12) ?
    C5 N1 C11 C10 . . . . 33.32(10) ?
    C1 N1 C11 C10 . . . . -84.52(9) ?
    N2 C10 C11 O2 . . . . -0.56(10) ?
    C25 C10 C11 O2 . . . . -126.46(8) ?
    C4 C10 C11 O2 . . . . 110.86(8) ?
    N2 C10 C11 N1 . . . . -117.53(8) ?
    C25 C10 C11 N1 . . . . 116.56(8) ?
    C4 C10 C11 N1 . . . . -6.12(10) ?
    N2 C10 C11 C33 . . . . 120.40(8) ?
    C25 C10 C11 C33 . . . . -5.50(9) ?
    C4 C10 C11 C33 . . . . -128.18(8) ?
    C3 C2 C12 C13 . . . . -176.07(10) ?
    C1 C2 C12 C13 . . . . -3.73(17) ?
    C2 C12 C13 C14 . . . . -39.53(17) ?
    C2 C12 C13 C18 . . . . 141.52(12) ?
    C18 C13 C14 C15 . . . . -1.72(18) ?
    C12 C13 C14 C15 . . . . 179.33(12) ?
    C13 C14 C15 C16 . . . . -0.1(2) ?
    C14 C15 C16 C17 . . . . 1.4(2) ?
    C15 C16 C17 C18 . . . . -1.0(2) ?
    C16 C17 C18 C13 . . . . -0.8(2) ?
    C14 C13 C18 C17 . . . . 2.17(19) ?
    C12 C13 C18 C17 . . . . -178.84(12) ?
    C4 C6 C19 C24 . . . . -62.92(16) ?
    C7 C6 C19 C24 . . . . 56.65(15) ?
    C4 C6 C19 C20 . . . . 118.64(11) ?
    C7 C6 C19 C20 . . . . -121.79(11) ?
    C24 C19 C20 C21 . . . . -0.4(2) ?
    C6 C19 C20 C21 . . . . 178.11(13) ?
    C19 C20 C21 C22 . . . . 0.2(3) ?
    C20 C21 C22 C23 . . . . 0.8(3) ?
    C21 C22 C23 C24 . . . . -1.7(3) ?
    C22 C23 C24 C19 . . . . 1.4(3) ?
    C20 C19 C24 C23 . . . . -0.4(2) ?
    C6 C19 C24 C23 . . . . -178.88(14) ?
    N2 C10 C25 C26 . . . . 64.02(14) ?
    C4 C10 C25 C26 . . . . -60.86(15) ?
    C11 C10 C25 C26 . . . . -173.53(11) ?
    N2 C10 C25 C34 . . . . -117.11(9) ?
    C4 C10 C25 C34 . . . . 118.01(9) ?
    C11 C10 C25 C34 . . . . 5.34(10) ?
    C34 C25 C26 C27 . . . . 2.64(16) ?
    C10 C25 C26 C27 . . . . -178.58(10) ?
    C25 C26 C27 C28 . . . . -0.48(18) ?
    C26 C27 C28 C29 . . . . -2.16(19) ?
    C27 C28 C29 C34 . . . . 2.45(18) ?
    C27 C28 C29 C30 . . . . -177.20(12) ?
    C34 C29 C30 C31 . . . . -0.30(18) ?
    C28 C29 C30 C31 . . . . 179.35(13) ?
    C29 C30 C31 C32 . . . . -0.9(2) ?
    C30 C31 C32 C33 . . . . 0.93(19) ?
    C31 C32 C33 C34 . . . . 0.29(16) ?
    C31 C32 C33 C11 . . . . -178.52(11) ?
    O2 C11 C33 C32 . . . . -57.92(15) ?
    N1 C11 C33 C32 . . . . 66.94(15) ?
    C10 C11 C33 C32 . . . . -177.23(11) ?
    O2 C11 C33 C34 . . . . 123.18(9) ?
    N1 C11 C33 C34 . . . . -111.96(10) ?
    C10 C11 C33 C34 . . . . 3.87(10) ?
    C32 C33 C34 C29 . . . . -1.56(16) ?
    C11 C33 C34 C29 . . . . 177.50(10) ?
    C32 C33 C34 C25 . . . . -179.63(10) ?
    C11 C33 C34 C25 . . . . -0.57(12) ?
    C28 C29 C34 C33 . . . . -178.14(10) ?
    C30 C29 C34 C33 . . . . 1.55(16) ?
    C28 C29 C34 C25 . . . . -0.24(16) ?
    C30 C29 C34 C25 . . . . 179.45(10) ?
    C26 C25 C34 C33 . . . . 175.75(9) ?
    C10 C25 C34 C33 . . . . -3.29(12) ?
    C26 C25 C34 C29 . . . . -2.33(16) ?
    C10 C25 C34 C29 . . . . 178.64(9) ?
loop_
    _geom_hbond_atom_site_label_D
    _geom_hbond_atom_site_label_H
    _geom_hbond_atom_site_label_A
    _geom_hbond_site_symmetry_A
    _geom_hbond_distance_DH
    _geom_hbond_distance_HA
    _geom_hbond_distance_DA
    _geom_hbond_angle_DHA
    _geom_hbond_publ_flag
    O2 H1O2 N2 . 0.86(2) 1.95(2) 2.6277(12) 134.4(18) yes
    C8 H8A O1 4_565 0.99 2.55 3.1981(14) 123.2 yes
    C15 H15A S1 4_666 0.95 2.72 3.4970(13) 139.2 yes
    C18 H18A O1 3_767 0.95 2.60 3.2550(15) 127 yes
    C24 H24A O2 3_757 0.95 2.59 3.4077(18) 145 yes
_iucr_refine_instructions_details
;
TITL dbiac2tp_0m in P2(1)/c (100K)
CELL 0.71073  11.2911  15.4317  15.1920  90.000  92.790  90.000
ZERR    4.00   0.0001   0.0002   0.0002   0.000   0.001   0.000
LATT  1
SYMM -X, 0.5+Y, 0.5-Z
SFAC C H N O S
UNIT 136 112 8 8 4
TEMP -173.000
SIZE 0.308 0.41 0.452
L.S. 10
BOND $H
FMAP 2 1 60
PLAN 20
ACTA
CONF
EADP C23 C24
EADP C22 C21
EQIV $1 x,1/2-y,-1/2+z
HTAB C8 O1_$1
EQIV $2 1+x,1/2-y,1/2+z
HTAB C15 S1_$2
WGHT      0.0652      1.2561
FVAR       0.48375
S1    5    0.644869    0.107043    0.791294    11.00000    0.01626    0.03024 =
         0.01985   -0.00495   -0.00317   -0.00226
O1    4    0.827999    0.327414    1.035651    11.00000    0.01779    0.01631 =
         0.01531   -0.00178    0.00112    0.00377
O2    4    1.083358    0.066088    0.874495    11.00000    0.01777    0.01345 =
         0.01993   -0.00431   -0.00010    0.00297
N1    3    1.078238    0.136111    1.011092    11.00000    0.01454    0.01471 =
         0.01300    0.00102   -0.00013    0.00115
N2    3    0.875762    0.133752    0.828982    11.00000    0.01522    0.01384 =
         0.01025    0.00008    0.00038   -0.00109
C1    1    1.115992    0.212245    1.063856    11.00000    0.01673    0.01628 =
         0.01304   -0.00041   -0.00190    0.00180
AFIX  23
H1A   2    1.196035    0.229745    1.046754    11.00000   -1.20000
H1B   2    1.122351    0.195190    1.126729    11.00000   -1.20000
AFIX   0
C2    1    1.033630    0.290529    1.054182    11.00000    0.01598    0.01552 =
         0.01091   -0.00078    0.00049    0.00123
C3    1    0.906897    0.274703    1.024819    11.00000    0.01584    0.01352 =
         0.00917    0.00066    0.00079    0.00087
C4    1    0.883951    0.189896    0.976998    11.00000    0.01316    0.01129 =
         0.01009    0.00100    0.00118    0.00098
C5    1    0.953687    0.117614    1.028252    11.00000    0.01611    0.01352 =
         0.01273    0.00373    0.00141    0.00124
AFIX  23
H5A   2    0.940189    0.120666    1.092080    11.00000   -1.20000
H5B   2    0.930147    0.059502    1.006026    11.00000   -1.20000
AFIX   0
C6    1    0.754118    0.172767    0.948715    11.00000    0.01309    0.01392 =
         0.01374    0.00015    0.00080    0.00077
AFIX  13
H6A   2    0.721534    0.227459    0.921819    11.00000   -1.20000
AFIX   0
C7    1    0.767096    0.107338    0.873527    11.00000    0.01415    0.01501 =
         0.01409   -0.00082    0.00077   -0.00108
AFIX  13
H7A   2    0.778069    0.047790    0.898574    11.00000   -1.20000
AFIX   0
C8    1    0.719696    0.186396    0.725784    11.00000    0.02365    0.02744 =
         0.01664    0.00178   -0.00416    0.00533
AFIX  23
H8A   2    0.690738    0.183938    0.663269    11.00000   -1.20000
H8B   2    0.707980    0.245752    0.748507    11.00000   -1.20000
AFIX   0
C9    1    0.849448    0.159539    0.736152    11.00000    0.02131    0.01837 =
         0.01044    0.00041   -0.00050    0.00161
AFIX  23
H9A   2    0.864808    0.110379    0.696422    11.00000   -1.20000
H9B   2    0.901025    0.208478    0.720426    11.00000   -1.20000
AFIX   0
C10   1    0.948314    0.191091    0.887975    11.00000    0.01415    0.00995 =
         0.01068    0.00079    0.00101    0.00052
C11   1    1.075406    0.147892    0.914252    11.00000    0.01378    0.01228 =
         0.01260   -0.00051    0.00109    0.00086
C12   1    1.068693    0.373786    1.060552    11.00000    0.01691    0.01622 =
         0.01613   -0.00193    0.00057    0.00098
AFIX  43
H12A  2    1.009243    0.416536    1.049629    11.00000   -1.20000
AFIX   0
C13   1    1.189151    0.405475    1.082608    11.00000    0.01806    0.01698 =
         0.01858   -0.00344    0.00018   -0.00042
C14   1    1.263653    0.365719    1.146892    11.00000    0.02496    0.02298 =
         0.02008   -0.00105   -0.00548   -0.00392
AFIX  43
H14A  2    1.236323    0.316960    1.178240    11.00000   -1.20000
AFIX   0
C15   1    1.377562    0.397330    1.165053    11.00000    0.02573    0.03058 =
         0.03093   -0.00133   -0.01099   -0.00368
AFIX  43
H15A  2    1.427646    0.370063    1.208828    11.00000   -1.20000
AFIX   0
C16   1    1.418556    0.468481    1.119623    11.00000    0.02234    0.03157 =
         0.04113   -0.00334   -0.00568   -0.00751
AFIX  43
H16A  2    1.497074    0.488986    1.131362    11.00000   -1.20000
AFIX   0
C17   1    1.344418    0.509740    1.056829    11.00000    0.02517    0.02498 =
         0.03967    0.00237   -0.00030   -0.00753
AFIX  43
H17A  2    1.371823    0.558989    1.026296    11.00000   -1.20000
AFIX   0
C18   1    1.230069    0.478669    1.038894    11.00000    0.02153    0.01869 =
         0.03030    0.00217   -0.00148   -0.00143
AFIX  43
H18A  2    1.179294    0.507400    0.996586    11.00000   -1.20000
AFIX   0
C19   1    0.670816    0.144842    1.018284    11.00000    0.01513    0.02005 =
         0.01818   -0.00258    0.00480   -0.00108
C20   1    0.573483    0.196870    1.035561    11.00000    0.01640    0.02429 =
         0.03130   -0.00744    0.00552    0.00030
AFIX  43
H20A  2    0.562032    0.250004    1.004731    11.00000   -1.20000
AFIX   0
C21   1    0.492926    0.171938    1.097386    11.00000    0.03795    0.03783 =
         0.05853   -0.00871    0.03406   -0.00365
AFIX  43
H21A  2    0.426944    0.207863    1.108396    11.00000   -1.20000
AFIX   0
C22   1    0.509100    0.095186    1.142476    11.00000    0.03795    0.03783 =
         0.05853   -0.00871    0.03406   -0.00365
AFIX  43
H22A  2    0.453625    0.077766    1.184073    11.00000   -1.20000
AFIX   0
C23   1    0.606540    0.043027    1.127277    11.00000    0.04193    0.03078 =
         0.04108    0.01007    0.02715    0.00340
AFIX  43
H23A  2    0.618614   -0.009178    1.159620    11.00000   -1.20000
AFIX   0
C24   1    0.686446    0.067285    1.064658    11.00000    0.04193    0.03078 =
         0.04108    0.01007    0.02715    0.00340
AFIX  43
H24A  2    0.751857    0.030855    1.053491    11.00000   -1.20000
AFIX   0
C25   1    0.980545    0.278979    0.851112    11.00000    0.02291    0.01086 =
         0.01117    0.00044    0.00341   -0.00112
C26   1    0.912105    0.349007    0.824661    11.00000    0.03385    0.01318 =
         0.01431    0.00252    0.00426    0.00345
AFIX  43
H26A  2    0.828499    0.347827    0.829177    11.00000   -1.20000
AFIX   0
C27   1    0.968869    0.423047    0.790495    11.00000    0.05623    0.01237 =
         0.01833    0.00314    0.01064    0.00238
AFIX  43
H27A  2    0.922016    0.471369    0.771731    11.00000   -1.20000
AFIX   0
C28   1    1.089897    0.426677    0.783838    11.00000    0.05742    0.01467 =
         0.02120    0.00093    0.01484   -0.01004
AFIX  43
H28A  2    1.124738    0.476386    0.758797    11.00000   -1.20000
AFIX   0
C29   1    1.163195    0.357052    0.813936    11.00000    0.03818    0.02009 =
         0.01695   -0.00329    0.01031   -0.01294
C30   1    1.288764    0.352833    0.814856    11.00000    0.03778    0.03589 =
         0.02522   -0.00622    0.01417   -0.02240
AFIX  43
H30A  2    1.332418    0.400169    0.793020    11.00000   -1.20000
AFIX   0
C31   1    1.347780    0.280631    0.847168    11.00000    0.02345    0.04869 =
         0.02711   -0.00984    0.01006   -0.01744
AFIX  43
H31A  2    1.431821    0.279056    0.846261    11.00000   -1.20000
AFIX   0
C32   1    1.287355    0.208191    0.881918    11.00000    0.01693    0.03493 =
         0.02133   -0.00652    0.00478   -0.00562
AFIX  43
H32A  2    1.329966    0.159364    0.904670    11.00000   -1.20000
AFIX   0
C33   1    1.165498    0.210923    0.881605    11.00000    0.01689    0.01915 =
         0.01369   -0.00300    0.00395   -0.00375
C34   1    1.104994    0.284052    0.847055    11.00000    0.02379    0.01517 =
         0.01268   -0.00205    0.00611   -0.00535
H1O2  2    1.016264    0.060559    0.845826    11.00000    0.03722
HKLF 4
REM  dbiac2tp_0m in P2(1)/c (100K)
REM R1 =  0.0464 for   8170 Fo > 4sig(Fo)  and  0.0560 for all   9686 data
REM    344 parameters refined using      0 restraints
END
REM Highest difference peak  1.183,  deepest hole -1.118,  1-sigma level  0.062
Q1    1   0.5603  0.0849  1.1542  11.00000  0.05    0.57
Q2    1   1.1222  0.1795  0.8986  11.00000  0.05    0.47
Q3    1   0.9588  0.2378  0.8733  11.00000  0.05    0.43
Q4    1   0.8935  0.2345  0.9979  11.00000  0.05    0.43
Q5    1   0.7552  0.1390  0.9131  11.00000  0.05    0.42
Q6    1   1.2278  0.2040  0.8791  11.00000  0.05    0.42
Q7    1   0.9718  0.2812  1.0400  11.00000  0.05    0.42
Q8    1   1.0268  0.4231  0.7997  11.00000  0.05    0.40
Q9    1   0.8193  0.1844  0.9610  11.00000  0.05    0.39
Q10   1   1.0440  0.2819  0.8539  11.00000  0.05    0.38
Q11   1   1.0167  0.1714  0.9018  11.00000  0.05    0.38
Q12   1   1.2103  0.4371  1.0589  11.00000  0.05    0.37
Q13   1   0.9186  0.1552  1.0037  11.00000  0.05    0.37
Q14   1   0.9482  0.3135  0.8386  11.00000  0.05    0.36
Q15   1   0.6268  0.1719  1.0254  11.00000  0.05    0.36
Q16   1   1.0478  0.3338  1.0596  11.00000  0.05    0.36
Q17   1   1.1340  0.3203  0.8332  11.00000  0.05    0.36
Q18   1   0.4799  0.0835  1.1206  11.00000  0.05    0.36
Q19   1   1.3170  0.2437  0.8614  11.00000  0.05    0.35
Q20   1   0.7065  0.1599  0.9805  11.00000  0.05    0.35
;
