# Supplementary material for: 11-[(E)-Benzyl­idene]-14-hy­droxy-8-phenyl-6-thia-3,13-diaza­hepta­cyclo­[13.7.1.19,13.02,9.02,14.03,7.019,23]tetra­cosa-1(22),15(23),16,18,20-pentaen-10-one
Source: Acta Crystallogr Sect E Struct Rep Online. 2012 Jun 13;68(Pt 7):o2013–4. doi: 10.1107/S1600536812024270 (PMC3393284; doi:10.1107/S1600536812024270)
Supplement: Supplementary file 2 [file e-68-o2013-Isup2.hkl]

# 
# h,k,l, Fc-squared, Fo-squared, sigma(Fo-squared) and status flag 
# 
data_I
_shelx_title ' dbiac2tp_0m in P2(1)/c (100K)' 
_shelx_refln_list_code          4 
_shelx_F_calc_maximum      214.52 
_exptl_crystal_F_000      1112.00 
_reflns_d_resolution_high  0.6574 
 
loop_ 
 _symmetry_equiv_pos_as_xyz 
 'x, y, z' 
 '-x, y+1/2, -z+1/2' 
 '-x, -y, -z' 
 'x, -y-1/2, z-1/2' 
 
_cell_length_a    11.2911 
_cell_length_b    15.4317 
_cell_length_c    15.1920 
_cell_angle_alpha  90.000 
_cell_angle_beta   92.790 
_cell_angle_gamma  90.000 
 
_shelx_F_squared_multiplier     1.000 
 
loop_ 
 _refln_index_h 
 _refln_index_k 
 _refln_index_l 
 _refln_F_squared_calc 
 _refln_F_squared_meas 
 _refln_F_squared_sigma 
 _refln_observed_status 
   2   0   0        5.75       -1.45      1.45 o 
   3   0   0     2520.96     2630.34     35.44 o 
   4   0   0    11198.32    11658.26    334.55 o 
   5   0   0     7401.30     8237.50     70.66 o 
   6   0   0      597.01      630.95     10.04 o 
   7   0   0     3438.02     3596.01     33.87 o 
   8   0   0       11.38        4.48      1.43 o 
   9   0   0      120.12       85.95      4.39 o 
  10   0   0      364.93      354.49      8.17 o 
  11   0   0      462.41      348.03      8.36 o 
  12   0   0      739.44      693.14     12.67 o 
  13   0   0      455.40      471.88     10.39 o 
  14   0   0      202.04      216.33      7.15 o 
  15   0   0      499.21      574.95     21.45 o 
  16   0   0       87.21       77.70      9.96 o 
  17   0   0      308.50      277.31     15.94 o 
   2   1   0      709.59      812.69     10.10 o 
   3   1   0        3.73        3.95      1.13 o 
   4   1   0       39.05       36.03      3.81 o 
   5   1   0      227.41      176.68      2.73 o 
   6   1   0      132.53      138.96      2.45 o 
   7   1   0       78.37       91.37      2.22 o 
   8   1   0        0.18       -0.21      0.87 o 
   9   1   0     1155.73     1098.34     10.45 o 
  10   1   0     1019.88      947.61     10.33 o 
  11   1   0       92.79      114.40      3.49 o 
  12   1   0       29.10       46.07      2.67 o 
  13   1   0        0.14       -1.82      1.82 o 
  14   1   0       21.86       18.41      2.83 o 
  15   1   0       22.82       39.75      4.01 o 
  16   1   0      181.02      161.90      8.77 o 
  17   1   0        0.36       -0.36      4.07 o 
   0   2   0    16018.29    15189.63    206.36 o 
   1   2   0    13133.92    12133.08    324.56 o 
   2   2   0        6.28       17.10      1.33 o 
   3   2   0     1572.09     1583.78     16.19 o 
   4   2   0        2.58        1.79      0.72 o 
   5   2   0     2721.84     2912.96     22.76 o 
   6   2   0       58.99       53.85      1.59 o 
   7   2   0     2512.00     2430.01     17.01 o 
   8   2   0        0.48       -0.58      0.79 o 
   9   2   0       81.14       86.04      2.61 o 
  10   2   0        6.43        8.82      1.46 o 
  11   2   0      112.05       91.06      3.07 o 
  12   2   0       24.96       25.28      2.89 o 
  13   2   0      222.89      242.96      6.33 o 
  14   2   0      100.88      102.96      5.96 o 
  15   2   0      129.43      141.62      5.91 o 
  16   2   0        8.36       10.36      4.74 o 
  17   2   0        2.05       -3.47      3.47 o 
   1   3   0     1435.71     1416.79     14.21 o 
   2   3   0     6564.47     6713.98     61.48 o 
   3   3   0      524.77      554.70      6.46 o 
   4   3   0      309.72      376.69      3.98 o 
   5   3   0     5973.94     6092.58     42.01 o 
   6   3   0      235.65      176.91      3.09 o 
   7   3   0      812.35      947.20      8.44 o 
   8   3   0      127.96      144.95      3.42 o 
   9   3   0     3752.51     3657.19     27.94 o 
  10   3   0      828.52      854.76     10.33 o 
  11   3   0       29.16       12.75      2.16 o 
  12   3   0       43.68       40.31      3.12 o 
  13   3   0      133.23      152.74      5.55 o 
  14   3   0      132.80      117.85      5.43 o 
  15   3   0        0.14       -2.04      2.33 o 
  16   3   0      617.12      668.28     14.90 o 
   0   4   0    25961.58    24749.52    338.17 o 
   1   4   0     1930.58     2036.51     18.22 o 
   2   4   0      309.21      321.95      4.90 o 
   3   4   0        2.64        0.15      0.52 o 
   4   4   0      510.79      539.85      6.89 o 
   5   4   0     1509.35     1604.98     12.83 o 
   6   4   0      141.59      141.74      2.60 o 
   7   4   0     2610.22     2654.91     17.95 o 
   8   4   0        4.64        4.20      1.22 o 
   9   4   0      822.27      798.30      9.01 o 
  10   4   0      892.94      835.84     11.40 o 
  11   4   0      163.86      146.24      4.58 o 
  12   4   0       55.31       53.46      3.69 o 
  13   4   0       49.65       56.85      3.98 o 
  14   4   0      290.05      286.09      7.63 o 
  15   4   0       60.71       73.98      4.98 o 
  16   4   0      174.03      194.82      6.82 o 
   1   5   0     2694.11     2976.32     24.90 o 
   2   5   0     3095.55     3233.68     27.21 o 
   3   5   0      562.26      570.25      6.89 o 
   4   5   0      925.54     1040.73     15.56 o 
   5   5   0     1516.51     1562.27     18.48 o 
   6   5   0       74.17       57.18      1.86 o 
   7   5   0       78.25      101.78      3.04 o 
   8   5   0      175.71      150.43      3.91 o 
   9   5   0      288.95      244.45      4.85 o 
  10   5   0      543.63      463.12      7.91 o 
  11   5   0       75.04       68.52      5.11 o 
  12   5   0       99.24       92.12      4.47 o 
  13   5   0        0.01        0.34      1.99 o 
  14   5   0       29.45       23.97      3.06 o 
  15   5   0       44.30       39.25      5.31 o 
  16   5   0      337.65      316.10     10.64 o 
   0   6   0      950.39     1139.85     19.97 o 
   1   6   0       22.58       23.80      1.12 o 
   2   6   0     2853.14     2984.17     35.49 o 
   3   6   0     3256.50     3430.03     37.69 o 
   4   6   0       81.37      100.84      2.95 o 
   5   6   0      302.43      322.78      8.18 o 
   6   6   0       49.86       42.99      2.60 o 
   7   6   0     1298.41     1147.04     13.94 o 
   8   6   0      161.28       93.91      3.16 o 
   9   6   0      341.56      375.75      6.58 o 
  10   6   0       79.72       55.39      4.21 o 
  11   6   0      355.33      332.55      6.39 o 
  12   6   0      247.52      279.36      6.81 o 
  13   6   0       41.22       33.87      6.16 o 
  14   6   0        9.16       -2.37      2.77 o 
  15   6   0       48.66       44.75      5.20 o 
  16   6   0       10.10        5.71      3.81 o 
   1   7   0      625.10      755.55      8.52 o 
   2   7   0     1287.63     1284.62     12.00 o 
   3   7   0       19.58       17.71      1.44 o 
   4   7   0      543.06      595.83      7.79 o 
   5   7   0        6.55       13.15      1.56 o 
   6   7   0      222.63      251.52      5.99 o 
   7   7   0       18.07       20.69      3.51 o 
   8   7   0     1128.61     1007.69     14.72 o 
   9   7   0      597.66      551.23     10.61 o 
  10   7   0      361.82      378.64     10.39 o 
  11   7   0        0.59        2.63      2.88 o 
  12   7   0       26.63       22.76      4.81 o 
  13   7   0       68.94       59.40      5.18 o 
  14   7   0       17.08       17.22      3.95 o 
  15   7   0      449.99      461.98     16.36 o 
  16   7   0      211.94      180.81      8.51 o 
   0   8   0       56.61       85.27      4.89 o 
   1   8   0      274.79      298.74      4.09 o 
   2   8   0      350.14      415.85      5.90 o 
   3   8   0      652.01      685.29      8.17 o 
   4   8   0      465.79      449.77      6.61 o 
   5   8   0       45.36       33.43      2.24 o 
   6   8   0       42.31       38.22      3.29 o 
   7   8   0     1361.24     1246.84     16.48 o 
   8   8   0      262.82      269.55      7.05 o 
   9   8   0       72.10       63.48      4.73 o 
  10   8   0      732.73      758.79     15.50 o 
  11   8   0       53.28       53.34      5.26 o 
  12   8   0        0.04        0.22      3.33 o 
  13   8   0        9.28        8.92      5.17 o 
  14   8   0      291.33      276.17     12.97 o 
  15   8   0      112.56      144.34      7.88 o 
  16   8   0        3.57        8.11      3.83 o 
   1   9   0      328.30      333.86      4.35 o 
   2   9   0      174.65      186.09      3.64 o 
   3   9   0      163.94      138.77      3.35 o 
   4   9   0        3.56        3.97      1.21 o 
   5   9   0     2228.00     2235.88     29.54 o 
   6   9   0       66.25       67.65      5.46 o 
   7   9   0        4.26       -1.74      2.86 o 
   8   9   0      213.24      203.97      6.33 o 
   9   9   0        0.18        1.48      2.44 o 
  10   9   0       69.74       76.77      5.86 o 
  11   9   0      449.65      479.20     12.70 o 
  12   9   0       37.65       52.62      5.70 o 
  13   9   0      128.61      162.63     10.33 o 
  14   9   0        3.83        5.47      5.55 o 
  15   9   0       82.84       67.29      8.53 o 
   0  10   0     1537.19     1494.00     43.93 o 
   1  10   0      593.73      563.51      6.51 o 
   2  10   0        1.48        0.61      1.04 o 
   3  10   0      446.09      448.68      6.21 o 
   4  10   0        2.51       -0.88      1.15 o 
   5  10   0      721.47      743.93     13.45 o 
   6  10   0      676.51      617.77     15.68 o 
   7  10   0      360.04      298.06     34.78 o 
   8  10   0      558.42      512.51     15.52 o 
   9  10   0      158.64      148.80      9.04 o 
  10  10   0      286.74      303.57      9.67 o 
  11  10   0        5.02        7.31      4.11 o 
  12  10   0      591.29      689.03     16.35 o 
  13  10   0     1259.45     1268.09     29.04 o 
  14  10   0        0.58        1.35      5.70 o 
  15  10   0      344.33      339.97     15.14 o 
   1  11   0      103.91      136.88      2.97 o 
   2  11   0      312.48      249.36      4.59 o 
   3  11   0      570.24      597.82     11.21 o 
   4  11   0      687.64      732.55     10.25 o 
   5  11   0       32.01       42.88      3.95 o 
   6  11   0      326.13      330.46     11.29 o 
   7  11   0       34.26       31.98      4.86 o 
   8  11   0      781.22      721.33     25.18 o 
   9  11   0       20.65       25.99      5.09 o 
  10  11   0       89.13      100.42      6.33 o 
  11  11   0       74.50       80.83      6.49 o 
  12  11   0      113.35      128.17     13.09 o 
  13  11   0      272.91      313.68     39.21 o 
  14  11   0       42.34       51.16      7.59 o 
  15  11   0       91.81       94.99      9.73 o 
   0  12   0     1212.64     1047.71     23.22 o 
   1  12   0      421.07      419.77      5.77 o 
   2  12   0      301.22      267.37      5.51 o 
   3  12   0      522.35      498.93     10.38 o 
   4  12   0      353.88      333.93      6.36 o 
   5  12   0       19.71       17.40      7.27 o 
   6  12   0      912.30      860.57     19.79 o 
   7  12   0      103.39      104.90      7.22 o 
   8  12   0        3.52        5.95      3.66 o 
   9  12   0        7.65        4.39      4.82 o 
  10  12   0       28.72       42.18      6.49 o 
  11  12   0       23.59       14.47      3.74 o 
  12  12   0      155.64      150.43      8.48 o 
  13  12   0      151.00      157.17      8.99 o 
  14  12   0        4.95        9.84      4.86 o 
   1  13   0     2196.30     2167.13     22.67 o 
   2  13   0      748.92      693.35     12.42 o 
   3  13   0      115.40      112.38      5.15 o 
   4  13   0      756.45      712.88     19.87 o 
   5  13   0        2.37        4.00      2.91 o 
   6  13   0       19.22        6.77      3.19 o 
   7  13   0        0.13       -1.16      2.79 o 
   8  13   0       14.65       18.40      4.55 o 
   9  13   0       92.38       84.29      8.27 o 
  10  13   0      755.79      670.01     91.18 o 
  11  13   0      697.99      701.97     22.04 o 
  12  13   0       95.91      110.75      7.95 o 
  13  13   0        4.76        0.99      3.68 o 
  14  13   0       19.59       17.81      5.73 o 
   0  14   0      920.18      920.31     31.18 o 
   1  14   0     3937.82     3832.09     41.54 o 
   2  14   0      497.33      478.96     10.14 o 
   3  14   0       26.38       36.33      3.67 o 
   4  14   0      177.76      146.62      7.39 o 
   5  14   0     2176.20     2037.14     35.55 o 
   6  14   0      116.19       97.56      6.85 o 
   7  14   0      239.83      269.58     13.67 o 
   8  14   0      375.59      383.97     14.29 o 
   9  14   0       61.03       61.21      7.35 o 
  10  14   0      352.30      224.47     18.25 o 
  11  14   0      125.36       90.95      9.48 o 
  12  14   0      112.71      106.08     10.53 o 
  13  14   0       60.47       75.79      7.24 o 
   1  15   0     2159.33     2086.43     32.07 o 
   2  15   0      140.60      133.79      6.17 o 
   3  15   0       12.28        5.35      2.91 o 
   4  15   0        0.56        0.42      5.45 o 
   5  15   0        1.22        4.03      3.76 o 
   6  15   0       26.24       32.40      5.88 o 
   7  15   0       92.19       81.30     20.87 o 
   8  15   0       16.22       14.50      4.72 o 
   9  15   0       28.10       43.46      6.51 o 
  10  15   0       33.18       27.67      6.51 o 
  11  15   0        1.08        1.82      2.57 o 
  12  15   0       61.58       72.11      9.25 o 
  13  15   0       91.04       94.16     10.61 o 
   0  16   0      266.97      241.47     15.98 o 
   1  16   0       42.25       45.91      3.64 o 
   2  16   0       36.38       33.92      3.95 o 
   3  16   0      110.96      108.69      6.59 o 
   4  16   0       53.79       53.26      5.43 o 
   5  16   0      212.03      243.01     10.25 o 
   6  16   0      415.99      386.66     13.65 o 
   7  16   0        6.53        7.64      4.00 o 
   8  16   0       87.92      103.88     10.00 o 
   9  16   0       66.70       87.26     28.01 o 
  10  16   0      105.94       72.84     12.76 o 
  11  16   0       45.01       62.05      8.35 o 
  12  16   0       72.67       76.51     13.17 o 
   1  17   0       97.55       93.69      4.63 o 
   2  17   0       19.67       14.62      3.21 o 
   3  17   0        3.72        5.00      3.10 o 
   4  17   0       10.88       11.91      4.79 o 
   5  17   0       75.00       72.28      6.90 o 
   6  17   0      249.45      228.41     16.57 o 
   7  17   0      160.68      152.15      9.51 o 
   8  17   0      234.71      252.95     12.29 o 
   9  17   0        4.07        5.45      6.25 o 
  10  17   0      379.69      386.39     16.33 o 
  11  17   0      387.87      423.37     17.84 o 
   0  18   0       18.04       24.57      3.34 o 
   1  18   0       49.75       43.46      3.72 o 
   2  18   0       20.21       12.13      2.80 o 
   3  18   0       55.90       57.90      5.60 o 
   4  18   0       37.94       33.71      5.11 o 
   5  18   0      118.76      109.98      8.15 o 
   6  18   0      376.73      391.62     14.37 o 
   7  18   0      233.85      223.74     13.91 o 
   8  18   0      277.46      272.00     13.22 o 
   9  18   0       22.93       36.76      7.02 o 
  10  18   0       59.12       65.55     12.06 o 
   1  19   0      136.85      140.70      5.81 o 
   2  19   0        3.69        5.30      2.52 o 
   3  19   0      220.56      243.04      9.84 o 
   4  19   0       12.02       16.07      4.21 o 
   5  19   0        2.55        2.91      6.89 o 
   6  19   0      109.57       97.77      8.88 o 
   7  19   0      222.05      236.20     14.72 o 
   8  19   0      175.76      215.71     11.93 o 
   9  19   0       19.67       29.19     13.28 o 
  10  19   0       62.92       72.14     11.99 o 
   0  20   0       17.42       32.35      7.71 o 
   1  20   0      406.08      401.59     12.67 o 
   2  20   0       63.45       79.57     11.62 o 
   3  20   0       17.21       16.76      4.78 o 
   4  20   0      156.05      167.81      9.08 o 
   5  20   0       12.88        7.00      8.60 o 
   6  20   0      102.86      100.16      8.99 o 
   7  20   0       20.94       27.03      5.86 o 
   8  20   0       47.54       52.81      7.18 o 
   1  21   0       17.80       22.72      8.08 o 
   2  21   0      238.87      272.48     10.14 o 
   3  21   0        1.95       -3.44      4.56 o 
   4  21   0        0.15        5.93      3.86 o 
   5  21   0       45.13       58.55      6.98 o 
   6  21   0        8.54       11.00      9.41 o 
   7  21   0        3.15        4.23      4.41 o 
   1  22   0        0.38        3.38      5.14 o 
   2  22   0        1.74        8.82     10.00 o 
   3  22   0       45.62       45.87      5.71 o 
   4  22   0        0.08        0.68     10.94 o 
   5  22   0       10.60       18.67     18.44 o 
   1  23   0       38.34       44.41      5.28 o 
   2  23   0        0.46        3.34      4.75 o 
   3  23   0       76.87       87.51      8.64 o 
 -17   1   1       27.44       13.72      4.56 o 
 -16   1   1       85.82       56.44      6.21 o 
 -15   1   1       34.12       36.70      3.70 o 
 -14   1   1        1.40        3.75      2.17 o 
 -13   1   1      130.44      100.25      4.51 o 
 -12   1   1      159.75      171.95      4.34 o 
 -11   1   1      426.46      373.62      6.08 o 
 -10   1   1       34.99       25.76      1.95 o 
  -9   1   1     1226.15     1321.69     11.37 o 
  -8   1   1      199.96      208.43      3.38 o 
  -7   1   1      404.37      461.62      4.89 o 
  -6   1   1     1976.25     2234.04     14.88 o 
  -5   1   1    14564.43    15297.66     87.60 o 
  -4   1   1       70.40       80.52      2.77 o 
  -3   1   1      179.49      181.93      3.13 o 
  -2   1   1     4512.50     4718.97     38.87 o 
  -1   1   1      920.84      964.02      9.71 o 
   1   1   1      414.08      425.46      8.95 o 
   2   1   1      715.45      692.47      8.82 o 
   3   1   1     3195.17     3227.02     30.24 o 
   4   1   1       14.07       22.29      2.57 o 
   5   1   1        7.49        1.26      0.56 o 
   6   1   1        2.85        6.33      0.82 o 
   7   1   1      319.18      294.69      3.91 o 
   8   1   1      410.63      329.62      4.66 o 
   9   1   1      853.76      781.88      8.75 o 
  10   1   1       25.84       15.82      1.65 o 
  11   1   1       10.39       11.47      1.71 o 
  12   1   1      134.64       98.01      3.43 o 
  13   1   1      436.15      407.61      8.53 o 
  14   1   1       19.27       20.02      3.18 o 
  15   1   1       25.02       48.85      4.24 o 
  16   1   1      358.33      386.71     21.58 o 
  17   1   1       10.29        8.41      4.23 o 
 -17   2   1      161.64      180.99     11.70 o 
 -16   2   1      202.91      194.40      8.57 o 
 -15   2   1      372.09      471.66     10.65 o 
 -14   2   1     1407.77     1362.83     18.36 o 
 -13   2   1        9.49       16.79      2.59 o 
 -12   2   1       25.23       14.47      2.35 o 
 -11   2   1      324.69      369.53      5.83 o 
 -10   2   1     5080.91     4980.03     35.83 o 
  -9   2   1      877.09      782.15      7.83 o 
  -8   2   1      298.42      318.93      4.05 o 
  -7   2   1      416.49      442.46      4.65 o 
  -6   2   1     1056.60     1155.68      8.67 o 
  -5   2   1       19.14       13.78      0.91 o 
  -4   2   1     3288.97     3466.95     27.04 o 
  -3   2   1     2433.72     2369.32     30.78 o 
  -2   2   1      234.25      219.75      5.98 o 
  -1   2   1    10864.05    10271.30     96.75 o 
   0   2   1     8509.44     8174.62     91.83 o 
   1   2   1     9969.00     9849.22    170.25 o 
   2   2   1    25736.48    25275.19    268.10 o 
   3   2   1       30.11       25.02      1.81 o 
   4   2   1     1363.85     1363.15     12.83 o 
   5   2   1     1679.06     1787.10     12.52 o 
   6   2   1      256.85      198.08      2.86 o 
   7   2   1      364.40      325.87      4.06 o 
   8   2   1      657.95      680.64      7.12 o 
   9   2   1      914.84      832.77      8.10 o 
  10   2   1        8.59        2.67      1.22 o 
  11   2   1      295.51      263.29      5.93 o 
  12   2   1       60.65       56.62      3.50 o 
  13   2   1      207.56      223.48      8.85 o 
  14   2   1        3.67        0.91      2.39 o 
  15   2   1      359.29      413.15      9.99 o 
  16   2   1      133.74      137.72      8.10 o 
  17   2   1      142.51      146.60     12.66 o 
 -17   3   1       47.63       45.36      8.59 o 
 -16   3   1       25.64       26.94      4.45 o 
 -15   3   1       25.50       30.70      5.93 o 
 -14   3   1        2.46       -1.36      2.25 o 
 -13   3   1      357.24      359.80      7.63 o 
 -12   3   1       47.86       59.84      3.63 o 
 -11   3   1      905.78      815.34     11.24 o 
 -10   3   1       41.90       14.20      1.76 o 
  -9   3   1     2078.34     2000.08     17.19 o 
  -8   3   1      116.10      134.37      3.01 o 
  -7   3   1      756.41      842.98      7.86 o 
  -6   3   1     1525.57     1721.09     14.17 o 
  -5   3   1     5976.14     6514.68     44.87 o 
  -4   3   1        6.57       15.04      1.30 o 
  -3   3   1      321.38      321.79      5.17 o 
  -2   3   1       13.01       22.58      1.08 o 
  -1   3   1     5331.99     5164.53     33.43 o 
   0   3   1    12081.32    11469.29    198.57 o 
   1   3   1    17942.54    17281.34    318.77 o 
   2   3   1      552.00      526.75      7.56 o 
   3   3   1      267.18      292.15      5.49 o 
   4   3   1        3.19        6.66      3.57 o 
   5   3   1      156.04      187.58      3.28 o 
   6   3   1       90.25       68.36      2.33 o 
   7   3   1      211.44      244.97      3.97 o 
   8   3   1      127.83      165.49      3.77 o 
   9   3   1       42.81       24.09      2.09 o 
  10   3   1      407.31      325.06      6.31 o 
  11   3   1      489.23      456.78      7.88 o 
  12   3   1        1.67        4.71      2.05 o 
  13   3   1        0.17       -1.91      1.91 o 
  14   3   1      232.09      263.36      7.42 o 
  15   3   1       11.40       16.76      3.40 o 
  16   3   1      461.63      514.38     11.60 o 
 -16   4   1        2.92        4.67      2.83 o 
 -15   4   1      161.57      159.58      6.15 o 
 -14   4   1       19.75       26.25      3.35 o 
 -13   4   1      130.34      131.81      7.50 o 
 -12   4   1      190.94      224.55      5.80 o 
 -11   4   1       33.20       17.93      2.22 o 
 -10   4   1      852.92      787.76      9.86 o 
  -9   4   1     2247.41     2064.35     17.65 o 
  -8   4   1       16.16       24.94      1.82 o 
  -7   4   1     2006.80     2105.28     15.75 o 
  -6   4   1        0.29        4.32      0.94 o 
  -5   4   1     1870.64     1779.35     14.15 o 
  -4   4   1        0.05       -0.92      1.23 o 
  -3   4   1      460.39      515.77      6.14 o 
  -2   4   1        0.33        5.77      2.57 o 
  -1   4   1     7729.52     7712.35     58.97 o 
   0   4   1      283.81      285.59      4.87 o 
   1   4   1      310.47      308.51      4.27 o 
   2   4   1      839.96      804.75     11.36 o 
   3   4   1      211.63      318.40      5.98 o 
   4   4   1     4834.71     5042.46     55.58 o 
   5   4   1      183.44      206.22      3.64 o 
   6   4   1        6.22        5.51      1.08 o 
   7   4   1      380.26      378.01      5.47 o 
   8   4   1      181.48      194.22      3.86 o 
   9   4   1      213.86      157.34      4.02 o 
  10   4   1      429.21      299.47      5.65 o 
  11   4   1      431.71      424.31      8.20 o 
  12   4   1       19.35       17.80      2.59 o 
  13   4   1        4.13        3.81      3.27 o 
  14   4   1      324.28      347.85      8.39 o 
  15   4   1        9.44        7.65      3.13 o 
  16   4   1        2.87        3.98      3.05 o 
 -16   5   1      873.96      936.53     18.80 o 
 -15   5   1       82.01      114.37      7.27 o 
 -14   5   1       69.39       57.34      4.06 o 
 -13   5   1        7.75        2.07      2.14 o 
 -12   5   1      530.71      501.27      8.65 o 
 -11   5   1      246.21      240.49      5.66 o 
 -10   5   1        0.04        0.02      1.34 o 
  -9   5   1     1329.75     1376.30     13.72 o 
  -8   5   1      217.12      266.26      4.47 o 
  -7   5   1     1250.32     1216.12     11.21 o 
  -6   5   1     1542.25     1516.91     12.78 o 
  -5   5   1     1333.21     1322.40     17.16 o 
  -4   5   1       56.40       57.60      2.39 o 
  -3   5   1     1045.72     1201.29      9.69 o 
  -2   5   1     1216.17     1066.22     11.35 o 
  -1   5   1      647.67      619.22      6.47 o 
   0   5   1     1010.83      975.89     12.03 o 
   1   5   1       20.21       33.76      1.96 o 
   2   5   1     3236.97     3214.77     40.84 o 
   3   5   1     2406.46     2811.21     27.13 o 
   4   5   1      289.65      319.54      6.03 o 
   5   5   1     1105.55     1042.21     13.74 o 
   6   5   1        0.09        1.01      0.93 o 
   7   5   1     1448.73     1338.12     13.15 o 
   8   5   1      112.26       76.09      2.90 o 
   9   5   1       53.21       75.49      3.01 o 
  10   5   1      469.31      486.20     10.66 o 
  11   5   1      165.36      160.60      5.05 o 
  12   5   1        3.12        6.79      2.19 o 
  13   5   1      152.88      164.02      5.65 o 
  14   5   1       26.07       28.16      3.05 o 
  15   5   1      722.36      760.91     22.09 o 
  16   5   1       69.28       68.54      8.12 o 
 -16   6   1       37.02       38.34      9.13 o 
 -15   6   1       23.84       15.22      4.03 o 
 -14   6   1       27.22       26.53      5.89 o 
 -13   6   1      110.71      122.70      6.58 o 
 -12   6   1      118.44       97.70      7.61 o 
 -11   6   1       31.27       22.87      2.15 o 
 -10   6   1        8.39        1.62      1.38 o 
  -9   6   1      385.08      368.83      6.48 o 
  -8   6   1     1454.00     1302.38     14.00 o 
  -7   6   1     1873.25     1759.46     19.04 o 
  -6   6   1      300.60      331.19      5.97 o 
  -5   6   1     1785.35     1637.66     31.64 o 
  -4   6   1     4741.21     4727.92     34.39 o 
  -3   6   1     2752.16     3034.04     22.97 o 
  -2   6   1      337.87      346.53      5.71 o 
  -1   6   1     2775.98     2925.83     22.93 o 
   0   6   1     2728.18     2795.81     29.35 o 
   1   6   1      312.53      349.26      4.79 o 
   2   6   1      912.28      920.11      9.80 o 
   3   6   1       73.60       45.57      2.74 o 
   4   6   1     1539.67     1643.63     29.59 o 
   5   6   1      267.53      326.92      6.98 o 
   6   6   1       10.91       17.42      1.89 o 
   7   6   1      194.68      202.18      5.09 o 
   8   6   1     1548.62     1534.57     15.94 o 
   9   6   1     1893.25     1972.02     19.86 o 
  10   6   1     1032.37     1022.36     13.85 o 
  11   6   1      139.81      149.06      8.56 o 
  12   6   1        2.65        2.48      1.78 o 
  13   6   1      111.72      120.72      6.51 o 
  14   6   1       10.98       10.41      3.09 o 
  15   6   1        0.56       -2.07      2.97 o 
  16   6   1       51.39       65.35      7.83 o 
 -16   7   1        6.70        5.92      3.75 o 
 -15   7   1       68.04       71.41      6.23 o 
 -14   7   1       15.84       14.41      3.85 o 
 -13   7   1        3.69        4.65      2.95 o 
 -12   7   1       21.26       16.75      4.63 o 
 -11   7   1      152.36      161.44      7.42 o 
 -10   7   1        7.45        9.97      2.70 o 
  -9   7   1      523.40      452.87      9.67 o 
  -8   7   1     1862.84     1860.32     22.68 o 
  -7   7   1       43.92       39.49      2.97 o 
  -6   7   1        0.16        0.17      0.96 o 
  -5   7   1       86.78       85.38      2.76 o 
  -4   7   1      336.49      386.46      5.45 o 
  -3   7   1      220.11      220.56      4.22 o 
  -2   7   1     3527.63     3667.04     32.84 o 
  -1   7   1     1853.41     2134.76     16.46 o 
   0   7   1      619.30      619.31      9.58 o 
   1   7   1      431.27      449.34      5.52 o 
   2   7   1      808.47      987.44     10.61 o 
   3   7   1     1928.90     2169.17     20.09 o 
   4   7   1      846.35     1092.08     18.51 o 
   5   7   1      365.86      455.96      7.12 o 
   6   7   1       35.71       44.09      2.71 o 
   7   7   1     2511.99     2448.93     26.88 o 
   8   7   1     1415.26     1235.51     16.71 o 
   9   7   1        1.26        3.40      2.66 o 
  10   7   1        1.27        1.27      3.19 o 
  11   7   1      100.96       84.68      6.08 o 
  12   7   1       46.60       48.21      6.24 o 
  13   7   1        0.36        1.41      2.75 o 
  14   7   1      371.39      395.50     11.34 o 
  15   7   1        0.07        0.47      2.93 o 
  16   7   1        1.01        2.66      3.48 o 
 -16   8   1        4.03        2.05      3.50 o 
 -15   8   1      104.35      101.99      7.25 o 
 -14   8   1       88.02      111.09     11.39 o 
 -13   8   1       68.38       63.00      7.44 o 
 -12   8   1       95.66       76.12      7.57 o 
 -11   8   1      654.25      626.96     14.49 o 
 -10   8   1       96.81       92.46      5.43 o 
  -9   8   1      155.13      158.70      5.95 o 
  -8   8   1       71.13       70.18      4.38 o 
  -7   8   1     2470.52     2592.30     31.97 o 
  -6   8   1      215.98      194.19      4.28 o 
  -5   8   1      259.75      251.49      4.70 o 
  -4   8   1      716.76      715.56      8.93 o 
  -3   8   1        6.54       37.28      3.51 o 
  -2   8   1     1902.99     2152.84     21.11 o 
  -1   8   1      584.09      528.58      5.51 o 
   0   8   1      156.62      138.56      4.35 o 
   1   8   1      838.33      967.28     10.06 o 
   2   8   1      858.56      904.70     10.16 o 
   3   8   1     2307.01     2283.82     19.14 o 
   4   8   1      108.90       71.93      2.94 o 
   5   8   1        6.55       -0.22      0.91 o 
   6   8   1     1581.29     1539.91     21.73 o 
   7   8   1        4.66       15.23      2.89 o 
   8   8   1      232.73      215.13      6.39 o 
   9   8   1      167.97      199.16      7.51 o 
  10   8   1      529.15      474.02     11.94 o 
  11   8   1      158.22      148.80      7.33 o 
  12   8   1        0.02       -1.09      3.25 o 
  13   8   1       26.21       30.93      5.73 o 
  14   8   1        8.74       11.88      5.08 o 
  15   8   1       38.57       54.15      5.09 o 
  16   8   1       39.52       37.80      5.30 o 
 -15   9   1        0.29       -1.80      4.45 o 
 -14   9   1        0.01       -5.71      7.79 o 
 -13   9   1       94.63       97.70      9.05 o 
 -12   9   1       22.12       22.24      4.46 o 
 -11   9   1      124.92      120.13     12.82 o 
 -10   9   1        8.77       15.53      3.46 o 
  -9   9   1       60.71       51.20      4.07 o 
  -8   9   1     2717.36     2720.01     34.30 o 
  -7   9   1        0.03        0.98      2.50 o 
  -6   9   1      831.23      785.37     12.15 o 
  -5   9   1       26.04       11.45      1.64 o 
  -4   9   1      499.35      510.94      7.30 o 
  -3   9   1        8.38       15.67      1.33 o 
  -2   9   1     1597.32     1594.68     16.93 o 
  -1   9   1      115.73       91.00      2.06 o 
   0   9   1      952.85     1150.75     15.89 o 
   1   9   1      377.50      308.90      6.43 o 
   2   9   1        6.23        0.39      0.98 o 
   3   9   1     3629.87     3909.25     30.80 o 
   4   9   1      804.51      801.76     10.75 o 
   5   9   1     1324.08     1361.22     16.50 o 
   6   9   1       28.86        7.45      2.61 o 
   7   9   1     2174.65     1950.76     34.39 o 
   8   9   1     1749.18     1627.78     30.68 o 
   9   9   1      389.75      394.86     10.42 o 
  10   9   1      234.35      283.13      9.37 o 
  11   9   1       53.32       60.61      5.77 o 
  12   9   1      699.96      759.71     18.70 o 
  13   9   1        4.11        4.95      4.32 o 
  14   9   1       58.93       50.60      7.31 o 
  15   9   1      207.60      200.18      9.83 o 
 -15  10   1       29.37       40.85     11.87 o 
 -14  10   1       59.81       79.34      9.23 o 
 -13  10   1        1.25       -1.87      4.46 o 
 -12  10   1       13.07        7.74      3.69 o 
 -11  10   1        4.84        2.29      3.03 o 
 -10  10   1        1.32        3.84      3.97 o 
  -9  10   1       32.55       41.02      4.24 o 
  -8  10   1        8.06        7.98      2.95 o 
  -7  10   1      296.91      252.25     10.26 o 
  -6  10   1      427.34      366.15     11.70 o 
  -5  10   1       48.49       52.91      4.35 o 
  -4  10   1      139.20      134.22      3.83 o 
  -3  10   1        4.95        3.90      1.06 o 
  -2  10   1       53.04       38.09      2.45 o 
  -1  10   1      961.69     1004.76      9.55 o 
   0  10   1      145.30      173.14      4.78 o 
   1  10   1       20.66       42.62      2.66 o 
   2  10   1       13.32       16.40      1.59 o 
   3  10   1       46.04       42.30      2.49 o 
   4  10   1       96.36       90.75      3.33 o 
   5  10   1       23.91       17.31      3.66 o 
   6  10   1      279.14      244.02     13.06 o 
   7  10   1        0.09       -2.43      2.43 o 
   8  10   1      251.38      225.94     10.37 o 
   9  10   1       72.58       79.37      5.60 o 
  10  10   1       25.35       21.39      3.77 o 
  11  10   1      101.55      107.44      6.92 o 
  12  10   1       47.11       42.09      5.34 o 
  13  10   1       52.80       56.68      7.38 o 
  14  10   1        0.80        1.16      4.58 o 
  15  10   1        0.23       -1.07      3.70 o 
 -15  11   1       15.63       10.34      6.78 o 
 -14  11   1       11.93        9.89     11.92 o 
 -13  11   1       37.54       25.35      5.88 o 
 -12  11   1        0.05        2.29      3.40 o 
 -11  11   1      312.70      305.14     12.40 o 
 -10  11   1      109.63       93.46      6.18 o 
  -9  11   1       55.52       52.37      8.98 o 
  -8  11   1      526.62      462.35     15.06 o 
  -7  11   1       14.27       11.26      3.52 o 
  -6  11   1       41.93       54.37      5.63 o 
  -5  11   1       74.83       64.11      5.66 o 
  -4  11   1     1532.58     1457.14     16.88 o 
  -3  11   1        1.84        0.00      1.11 o 
  -2  11   1       32.49       50.61      2.90 o 
  -1  11   1       26.18       20.83      1.82 o 
   0  11   1        2.19        2.10      1.72 o 
   1  11   1      267.12      273.69      8.14 o 
   2  11   1     1064.08     1035.79     12.00 o 
   3  11   1        8.72       11.78      2.30 o 
   4  11   1       17.38       12.11      2.28 o 
   5  11   1      969.30      917.22     15.99 o 
   6  11   1      989.58      839.58     19.30 o 
   7  11   1       12.14        3.99      3.40 o 
   8  11   1      271.28      319.74     12.31 o 
   9  11   1       44.38       36.26      5.56 o 
  10  11   1       10.14       18.57      3.50 o 
  11  11   1       42.38       36.31      4.78 o 
  12  11   1        0.76       -1.30      3.28 o 
  13  11   1       83.98       91.04     11.98 o 
  14  11   1        0.48        0.59      4.47 o 
  15  11   1      300.40      353.03     24.90 o 
 -14  12   1       18.82       21.09      6.01 o 
 -13  12   1       33.85       31.05      5.22 o 
 -12  12   1       37.63       37.14      5.39 o 
 -11  12   1      291.70      277.44     10.10 o 
 -10  12   1       39.96       29.60      7.73 o 
  -9  12   1       73.82       76.85      8.35 o 
  -8  12   1      495.14      440.82     14.83 o 
  -7  12   1       99.09      102.13      7.28 o 
  -6  12   1      119.73      124.56      7.37 o 
  -5  12   1      423.06      401.84     12.21 o 
  -4  12   1      356.08      311.75      6.15 o 
  -3  12   1       12.45       16.64      1.64 o 
  -2  12   1     2723.60     2683.81     33.25 o 
  -1  12   1      780.52      789.14      8.80 o 
   0  12   1     3233.97     3205.93     36.91 o 
   1  12   1      215.60      196.41      4.32 o 
   2  12   1      280.41      251.81      7.20 o 
   3  12   1     5143.49     4978.37     81.41 o 
   4  12   1       31.34       32.92      2.44 o 
   5  12   1     2475.96     2423.75     49.58 o 
   6  12   1     1043.65     1069.85     22.89 o 
   7  12   1     1467.74     1421.16     28.63 o 
   8  12   1       65.99       61.50      8.96 o 
   9  12   1        5.79        4.93      3.84 o 
  10  12   1      133.50      119.63     10.05 o 
  11  12   1       74.22       60.81      5.89 o 
  12  12   1       69.49       52.56      5.93 o 
  13  12   1      101.78      118.75     10.14 o 
  14  12   1      166.58      174.55      9.29 o 
 -14  13   1       26.20       18.62      5.54 o 
 -13  13   1      263.70      277.66     11.27 o 
 -12  13   1        0.59        0.02      3.56 o 
 -11  13   1        7.67        3.98      6.40 o 
 -10  13   1       26.06       34.71     10.40 o 
  -9  13   1      284.45      254.49     17.56 o 
  -8  13   1       42.57       40.63      5.76 o 
  -7  13   1       40.79       33.38      9.57 o 
  -6  13   1      262.40      250.41     10.32 o 
  -5  13   1      158.43      141.39      7.41 o 
  -4  13   1      383.89      371.17      7.59 o 
  -3  13   1       17.37       20.17      3.20 o 
  -2  13   1       18.12        7.56      2.29 o 
  -1  13   1      489.95      447.00      8.82 o 
   0  13   1      913.57      903.65     43.27 o 
   1  13   1        9.03       14.58      1.78 o 
   2  13   1      171.84      178.02      5.98 o 
   3  13   1        5.02        3.31      3.00 o 
   4  13   1     1231.40     1122.88     15.56 o 
   5  13   1        1.52        8.24      3.27 o 
   6  13   1      322.36      282.67     10.96 o 
   7  13   1       15.21       12.92      3.98 o 
   8  13   1      672.84      638.63     18.45 o 
   9  13   1       87.74       63.66     13.76 o 
  10  13   1       12.82       12.01      4.74 o 
  11  13   1        6.79        7.69      4.52 o 
  12  13   1      417.47      429.23     13.42 o 
  13  13   1      103.87      122.84      8.71 o 
  14  13   1        5.59        4.08      3.66 o 
 -13  14   1       27.39       37.37      5.43 o 
 -12  14   1       58.29       58.46      8.30 o 
 -11  14   1       46.38       47.03      7.14 o 
 -10  14   1        2.54        1.54      4.01 o 
  -9  14   1        8.96        2.97      3.68 o 
  -8  14   1       25.47       22.06      5.20 o 
  -7  14   1       78.71       86.49      7.63 o 
  -6  14   1       11.48        8.77      3.66 o 
  -5  14   1      578.10      524.90     17.72 o 
  -4  14   1       62.24       58.44      7.56 o 
  -3  14   1      504.33      446.21     11.99 o 
  -2  14   1        6.60        4.35      2.23 o 
  -1  14   1       24.66       32.89      3.32 o 
   0  14   1      423.73      392.51     18.54 o 
   1  14   1      326.24      299.82      5.73 o 
   2  14   1      532.83      471.36     11.59 o 
   3  14   1     1657.20     1490.96     26.41 o 
   4  14   1      683.76      678.51     20.01 o 
   5  14   1      125.64      113.25      7.10 o 
   6  14   1        9.18       22.13      6.66 o 
   7  14   1        5.54       13.58      3.94 o 
   8  14   1      100.41       99.33     11.28 o 
   9  14   1        1.79        5.26      3.52 o 
  10  14   1       79.79       76.11      8.57 o 
  11  14   1        0.11        0.81      4.60 o 
  12  14   1        3.99        0.65      4.19 o 
  13  14   1       69.01       54.09      7.57 o 
 -13  15   1        3.52       15.00      8.73 o 
 -12  15   1        0.65        3.80      2.75 o 
 -11  15   1      418.19      397.83     16.91 o 
 -10  15   1      387.86      399.70     33.60 o 
  -9  15   1       14.46       35.51      8.05 o 
  -8  15   1      141.56      157.13     16.71 o 
  -7  15   1        0.13        2.03      6.24 o 
  -6  15   1      217.28      221.94     20.03 o 
  -5  15   1        3.74        8.27      3.42 o 
  -4  15   1     1438.07     1398.47     27.36 o 
  -3  15   1        4.56        6.13      2.87 o 
  -2  15   1      272.68      287.46      8.94 o 
  -1  15   1       43.00       32.19      3.48 o 
   0  15   1      736.97      747.15     10.28 o 
   1  15   1     1114.78     1100.25     17.06 o 
   2  15   1       57.33       66.30      4.92 o 
   3  15   1      329.31      317.10     10.23 o 
   4  15   1      215.73      197.26      8.60 o 
   5  15   1      128.00      122.99      7.50 o 
   6  15   1       11.74       25.06     12.76 o 
   7  15   1      231.02      243.03     25.57 o 
   8  15   1      866.16      890.22     23.32 o 
   9  15   1      171.48      159.97     10.34 o 
  10  15   1      102.16       94.08     12.37 o 
  11  15   1       70.48       68.08     12.34 o 
  12  15   1       37.04       33.64      6.80 o 
  13  15   1        0.19        4.56      4.78 o 
 -12  16   1       59.11       49.50     10.15 o 
 -11  16   1      220.68      233.07     13.17 o 
 -10  16   1        0.23        6.86      9.57 o 
  -9  16   1       30.30       20.68      4.99 o 
  -8  16   1      183.43      185.60     10.50 o 
  -7  16   1        0.80       -0.85      3.53 o 
  -6  16   1        9.71       13.87      4.11 o 
  -5  16   1        3.56        3.30      3.57 o 
  -4  16   1      628.70      625.31     16.01 o 
  -3  16   1       53.36       52.07      5.10 o 
  -2  16   1       26.45       30.57      4.00 o 
  -1  16   1       22.25       23.96      3.24 o 
   0  16   1      617.34      657.10     17.90 o 
   1  16   1        0.02        4.27      2.05 o 
   2  16   1      156.25      134.70      7.70 o 
   3  16   1      280.05      300.77     10.23 o 
   4  16   1       12.01       10.77      3.46 o 
   5  16   1       75.93       74.03      6.73 o 
   6  16   1      321.79      322.55     19.97 o 
   7  16   1      558.43      522.06     18.76 o 
   8  16   1       35.80       47.87      6.40 o 
   9  16   1      120.02      126.15     14.26 o 
  10  16   1      371.18      373.53     16.09 o 
  11  16   1        8.52        6.63      3.23 o 
  12  16   1        0.01       -1.20      4.52 o 
 -11  17   1      153.66      156.25     25.71 o 
 -10  17   1       68.57       74.06      8.20 o 
  -9  17   1       10.85        8.94      3.98 o 
  -8  17   1       33.97       44.72      6.76 o 
  -7  17   1        5.56       -1.63      6.22 o 
  -6  17   1        5.56       -1.31      9.14 o 
  -5  17   1      206.16      181.51     14.69 o 
  -4  17   1      333.03      335.08     11.68 o 
  -3  17   1       25.05       25.28      7.10 o 
  -2  17   1       51.95       42.16      4.43 o 
  -1  17   1      159.50      147.39      5.62 o 
   0  17   1       16.48       23.84      1.97 o 
   1  17   1       53.67       53.02      3.94 o 
   2  17   1       50.56       58.63      4.51 o 
   3  17   1       22.43       22.64      6.28 o 
   4  17   1      365.80      379.44     12.61 o 
   5  17   1       16.35        9.75      9.62 o 
   6  17   1      241.40      193.04      9.99 o 
   7  17   1       16.70        8.25      3.84 o 
   8  17   1       66.07       74.00      7.88 o 
   9  17   1        4.75        7.39      3.77 o 
  10  17   1        0.67        4.70      4.56 o 
  11  17   1       52.21       66.46      8.57 o 
 -10  18   1       85.73       98.89     13.08 o 
  -9  18   1        4.03        7.60      4.11 o 
  -8  18   1        0.09        9.85      4.51 o 
  -7  18   1      176.88      190.18     10.68 o 
  -6  18   1       29.93       33.31      5.85 o 
  -5  18   1      567.46      540.24     16.24 o 
  -4  18   1       54.30       47.29     10.31 o 
  -3  18   1       26.38       33.86      4.69 o 
  -2  18   1      176.55      176.49     11.60 o 
  -1  18   1       12.44       15.03      2.72 o 
   0  18   1        0.10        1.91      1.44 o 
   1  18   1       19.83       31.55      3.43 o 
   2  18   1      228.90      215.41      7.36 o 
   3  18   1       53.25       53.82      5.97 o 
   4  18   1      101.87      100.70      7.37 o 
   5  18   1       16.11       37.87      9.24 o 
   6  18   1      528.39      548.66     17.22 o 
   7  18   1       71.76       75.43      7.95 o 
   8  18   1       14.93       12.88      7.07 o 
   9  18   1       29.09       33.85      5.88 o 
  10  18   1      132.79      141.38     12.53 o 
 -10  19   1       12.12       11.57      7.40 o 
  -9  19   1       23.94       18.79      5.44 o 
  -8  19   1       53.77       59.09      7.67 o 
  -7  19   1        0.86       -3.81      3.81 o 
  -6  19   1       24.22       30.39      5.61 o 
  -5  19   1        0.21        6.07      5.93 o 
  -4  19   1       23.13       25.61      4.75 o 
  -3  19   1       58.79       49.74     14.17 o 
  -2  19   1      583.63      635.98     24.87 o 
  -1  19   1        8.27        9.82      2.89 o 
   0  19   1       14.02       10.52      1.88 o 
   1  19   1      149.90      148.01      5.97 o 
   2  19   1        0.03       -0.03      2.79 o 
   3  19   1        0.00        0.26      2.94 o 
   4  19   1       30.83       27.01      4.88 o 
   5  19   1       84.33       80.98     12.60 o 
   6  19   1      110.08      117.82      8.59 o 
   7  19   1        3.14       -1.74      3.41 o 
   8  19   1       97.33       99.81      9.54 o 
   9  19   1       95.10      124.78     21.19 o 
  10  19   1       71.63       75.29     10.31 o 
  -8  20   1       52.52       51.16     12.13 o 
  -7  20   1       36.44       26.05     10.89 o 
  -6  20   1       20.31       24.56      6.36 o 
  -5  20   1        7.61        8.03      4.17 o 
  -4  20   1      149.90      143.87      8.58 o 
  -3  20   1       27.13       19.32      4.30 o 
  -2  20   1        0.58        3.65      6.77 o 
  -1  20   1        7.73       11.26      4.28 o 
   0  20   1       13.17       11.30      2.13 o 
   1  20   1      265.67      252.00      9.03 o 
   2  20   1      112.02      121.40      7.34 o 
   3  20   1       58.47       46.90      5.64 o 
   4  20   1        4.06       -2.42     11.13 o 
   5  20   1      517.26      545.58     11.73 o 
   6  20   1      436.71      453.97     16.95 o 
   7  20   1       16.30       16.52      5.18 o 
   8  20   1        4.39       10.94      3.42 o 
  -7  21   1       37.02       32.56      6.11 o 
  -6  21   1        3.06       11.17      6.50 o 
  -5  21   1       23.74       33.66     15.95 o 
  -4  21   1        0.06       -0.17      3.38 o 
  -3  21   1        0.26        5.76      6.69 o 
  -2  21   1      162.45      165.00      7.88 o 
  -1  21   1       67.92       98.07     14.01 o 
   0  21   1      133.45      144.51      6.23 o 
   1  21   1       44.54       45.95      4.81 o 
   2  21   1      112.70      138.08      7.95 o 
   3  21   1       67.96       70.92      6.76 o 
   4  21   1       82.87       92.65      8.05 o 
   5  21   1       64.25       64.18      6.68 o 
   6  21   1       59.32       66.37      5.08 o 
   7  21   1      206.05      205.55     11.28 o 
  -5  22   1      150.01      149.14      9.57 o 
  -4  22   1       76.02       95.05      8.37 o 
  -3  22   1      192.24      219.37     19.35 o 
  -2  22   1       39.32       45.66      6.37 o 
  -1  22   1        1.87        4.95      3.32 o 
   0  22   1      153.75      186.63      7.12 o 
   1  22   1      153.75      155.52     13.16 o 
   2  22   1       73.84       71.76      7.38 o 
   3  22   1       75.84       72.22      7.01 o 
   4  22   1      138.72      143.74      9.16 o 
   5  22   1      125.98      150.28      9.73 o 
  -3  23   1        0.38        4.46     13.47 o 
  -2  23   1       10.38       17.15      4.81 o 
  -1  23   1      165.34      161.87      8.24 o 
   1  23   1       40.98       57.87     14.56 o 
   2  23   1      285.91      272.73     10.52 o 
   3  23   1      180.05      224.51     10.48 o 
 -17   0   2      113.67      109.16     11.42 o 
 -16   0   2       37.82       32.58      7.41 o 
 -15   0   2      117.57      139.31      9.38 o 
 -14   0   2     1774.76     2034.59     27.34 o 
 -13   0   2       35.01       20.67      3.18 o 
 -12   0   2      994.24     1008.03     16.32 o 
 -11   0   2      498.42      427.83      9.45 o 
 -10   0   2     2383.75     2157.08     26.98 o 
  -9   0   2     4105.72     3898.93     38.35 o 
  -8   0   2     4249.36     4011.20     34.61 o 
  -7   0   2     1779.41     2245.14     20.70 o 
  -6   0   2      383.43      460.19      6.23 o 
  -5   0   2     1866.76     2257.33     19.74 o 
  -4   0   2      155.21      182.76      3.64 o 
  -3   0   2     1595.32     1585.58     18.84 o 
  -2   0   2      828.20      845.31     15.03 o 
  -1   0   2     6791.04     6110.06    609.73 o 
   0   0   2     4918.28     5081.04     68.59 o 
   1   0   2     2521.19     2627.68     50.03 o 
   2   0   2      723.48      759.60     11.54 o 
   3   0   2     1014.79     1015.44     12.73 o 
   4   0   2     2883.82     2821.01     27.55 o 
   5   0   2     1359.34     1816.02     16.24 o 
   6   0   2     9614.18    10665.27     81.75 o 
   7   0   2        2.64        9.98      1.45 o 
   8   0   2     1230.72     1277.81     17.78 o 
   9   0   2     2057.90     2025.55     22.09 o 
  10   0   2      498.44      308.71      6.79 o 
  11   0   2      951.28      996.55     15.54 o 
  12   0   2       77.26      122.79      5.31 o 
  13   0   2      208.41      165.98      6.96 o 
  14   0   2       81.46       46.84      7.51 o 
  15   0   2      183.46      179.28     12.69 o 
  16   0   2      415.20      483.37     36.21 o 
 -17   1   2      450.30      456.92     14.11 o 
 -16   1   2        5.15        8.90      3.68 o 
 -15   1   2      157.38      167.88      5.72 o 
 -14   1   2       52.82       44.18      4.21 o 
 -13   1   2      120.84      113.67      4.59 o 
 -12   1   2        7.08        4.75      2.51 o 
 -11   1   2      418.86      393.65      6.93 o 
 -10   1   2      792.25      842.95      9.68 o 
  -9   1   2     1166.04     1168.87      9.40 o 
  -8   1   2        4.04        2.45      0.86 o 
  -7   1   2       13.83        6.48      0.88 o 
  -6   1   2      179.33      217.90      2.86 o 
  -5   1   2      469.07      439.48      4.01 o 
  -4   1   2       18.88       32.28      2.41 o 
  -3   1   2     4400.99     4596.10     39.27 o 
  -2   1   2      109.96      120.57      1.85 o 
  -1   1   2     6029.81     5783.27    233.93 o 
   0   1   2     7122.23     7243.36     91.53 o 
   1   1   2    13445.61    13255.83    157.56 o 
   2   1   2     3620.68     3633.92     37.85 o 
   3   1   2      766.33      749.80      7.80 o 
   4   1   2     4810.41     5190.95     34.45 o 
   5   1   2      311.97      400.30      4.03 o 
   6   1   2      471.48      571.32      5.28 o 
   7   1   2       89.14       73.63      2.27 o 
   8   1   2       77.20       79.77      2.51 o 
   9   1   2       20.55       19.46      1.94 o 
  10   1   2        4.82        4.87      1.58 o 
  11   1   2       58.35       61.20      2.73 o 
  12   1   2        1.03       -0.49      2.23 o 
  13   1   2      661.76      734.08     15.79 o 
  14   1   2       93.69      106.32      5.37 o 
  15   1   2      681.44      705.91     14.02 o 
  16   1   2      240.54      272.99     22.29 o 
 -17   2   2       48.73       62.98      6.39 o 
 -16   2   2      235.41      242.39      7.34 o 
 -15   2   2      419.21      421.88     10.65 o 
 -14   2   2       93.13       92.66      4.84 o 
 -13   2   2       28.74       28.14      2.94 o 
 -12   2   2       85.24       56.33      3.57 o 
 -11   2   2      547.28      533.52      7.59 o 
 -10   2   2       68.84       58.90      2.59 o 
  -9   2   2      151.29      124.41      2.82 o 
  -8   2   2       26.08       23.14      1.34 o 
  -7   2   2      166.50      133.54      2.53 o 
  -6   2   2       60.54       63.86      2.25 o 
  -5   2   2     1176.32     1286.75      9.91 o 
  -4   2   2       51.13       72.40      2.62 o 
  -3   2   2      100.75      117.14      2.55 o 
  -2   2   2    15291.72    14670.84    114.16 o 
  -1   2   2      263.08      274.54      4.14 o 
   0   2   2     2590.98     2676.26     27.49 o 
   1   2   2    10413.36    10441.91    226.41 o 
   2   2   2      565.89      533.37      7.49 o 
   3   2   2     3174.46     3458.25     38.02 o 
   4   2   2     4512.71     4919.77     39.89 o 
   5   2   2     2208.09     2510.55     18.06 o 
   6   2   2      551.93      602.74      5.67 o 
   7   2   2       22.82       12.77      1.08 o 
   8   2   2        5.63        1.34      0.92 o 
   9   2   2       39.22       32.93      1.82 o 
  10   2   2       14.70        8.97      1.45 o 
  11   2   2      140.95       97.17      3.69 o 
  12   2   2      178.90      180.62      5.27 o 
  13   2   2      193.49      201.39      5.48 o 
  14   2   2       41.82       45.71      4.08 o 
  15   2   2       21.21        9.19      2.99 o 
  16   2   2       45.33       43.70      5.73 o 
 -17   3   2      111.15       84.14     10.74 o 
 -16   3   2      189.04      205.55      9.01 o 
 -15   3   2       97.13      103.89      5.41 o 
 -14   3   2       70.58       80.63      4.57 o 
 -13   3   2       10.03       15.78      3.46 o 
 -12   3   2      338.16      411.45     10.25 o 
 -11   3   2      112.86       92.78      3.94 o 
 -10   3   2      451.36      405.02      6.30 o 
  -9   3   2     1225.76     1129.37     11.37 o 
  -8   3   2      743.93      665.54      7.13 o 
  -7   3   2     1128.31     1189.70     10.18 o 
  -6   3   2       23.89       59.21      1.87 o 
  -5   3   2     1577.05     1529.96     12.62 o 
  -4   3   2     1290.48     1338.53     11.99 o 
  -3   3   2     1269.82     1293.60     12.07 o 
  -2   3   2      143.00      201.87      2.75 o 
  -1   3   2     7114.61     7287.76     56.39 o 
   0   3   2     2242.82     2467.97     39.94 o 
   1   3   2     1416.75     1385.85     17.90 o 
   2   3   2       47.52       44.93      3.78 o 
   3   3   2     2524.85     2731.73     30.74 o 
   4   3   2      307.66      233.26      4.08 o 
   5   3   2       24.82       41.43      1.79 o 
   6   3   2     1733.73     1804.46     16.57 o 
   7   3   2       65.03       65.06      2.45 o 
   8   3   2     1941.34     2054.02     16.22 o 
   9   3   2      476.63      360.56      5.37 o 
  10   3   2        2.41       -0.99      1.24 o 
  11   3   2      485.46      504.36      9.09 o 
  12   3   2      199.90      214.23      5.69 o 
  13   3   2       92.05       87.50      4.31 o 
  14   3   2       58.62       67.09      4.43 o 
  15   3   2      379.53      345.91      9.24 o 
  16   3   2        1.85        4.25      3.75 o 
 -16   4   2       46.00       44.84      4.42 o 
 -15   4   2      156.71      165.69      6.21 o 
 -14   4   2      138.66      169.75      6.06 o 
 -13   4   2       37.19       39.20      3.28 o 
 -12   4   2      456.87      471.99     11.84 o 
 -11   4   2      273.31      264.40      6.02 o 
 -10   4   2        6.84        2.48      1.64 o 
  -9   4   2       28.45       20.70      1.96 o 
  -8   4   2     3983.37     4000.96     27.81 o 
  -7   4   2     1634.25     1652.13     13.10 o 
  -6   4   2      116.67      116.60      2.69 o 
  -5   4   2      760.51      794.20      8.10 o 
  -4   4   2     1701.45     1661.60     13.88 o 
  -3   4   2       62.48       87.97      1.95 o 
  -2   4   2     1148.61     1241.02     10.17 o 
  -1   4   2    10498.63    10741.94     79.87 o 
   0   4   2     5621.76     5726.27     38.95 o 
   1   4   2      409.93      456.64     10.40 o 
   2   4   2     2416.92     2269.28     41.43 o 
   3   4   2        0.66        1.75      0.99 o 
   4   4   2     1894.47     1923.78     23.58 o 
   5   4   2       98.70       75.83      2.30 o 
   6   4   2      721.98      623.84      7.20 o 
   7   4   2      883.23      763.46      7.84 o 
   8   4   2      390.52      380.76      7.40 o 
   9   4   2      993.59     1039.50     11.27 o 
  10   4   2      834.96      789.36     10.57 o 
  11   4   2       92.10       90.53      4.91 o 
  12   4   2        0.09       -1.76      1.76 o 
  13   4   2      444.31      419.77      8.28 o 
  14   4   2      133.08      114.29      5.34 o 
  15   4   2      338.59      354.28      9.37 o 
  16   4   2      261.23      330.09      9.17 o 
 -16   5   2      216.29      212.21      9.11 o 
 -15   5   2      247.06      245.39      9.28 o 
 -14   5   2        4.54        8.47      2.59 o 
 -13   5   2       43.30       30.94      3.20 o 
 -12   5   2       97.15      102.47      5.87 o 
 -11   5   2      395.65      350.05      6.84 o 
 -10   5   2      200.56      182.38      4.45 o 
  -9   5   2       80.50       48.32      3.60 o 
  -8   5   2      843.02      898.95      9.34 o 
  -7   5   2      184.36      167.57      3.07 o 
  -6   5   2      891.09      961.94      9.62 o 
  -5   5   2       17.68       48.00      2.21 o 
  -4   5   2      183.15      204.28      3.36 o 
  -3   5   2     3344.62     3698.83     26.12 o 
  -2   5   2       39.74       42.03      1.28 o 
  -1   5   2      370.62      434.68      4.20 o 
   0   5   2      157.74      166.62      2.24 o 
   1   5   2      415.07      404.07      6.16 o 
   2   5   2     2099.16     2323.58     32.74 o 
   3   5   2     6113.40     6462.37     66.60 o 
   4   5   2     4068.47     4509.49     50.34 o 
   5   5   2      248.52      321.08      5.83 o 
   6   5   2        1.17        6.02      1.12 o 
   7   5   2     1150.65     1092.65     10.64 o 
   8   5   2      908.74      788.89      8.91 o 
   9   5   2      537.21      576.97      8.28 o 
  10   5   2      542.09      482.07      7.79 o 
  11   5   2       53.41       41.37      3.13 o 
  12   5   2       28.58       30.57      2.98 o 
  13   5   2      155.42      156.43      5.78 o 
  14   5   2       44.41       42.80      5.51 o 
  15   5   2      347.11      380.97     14.32 o 
  16   5   2       11.96        5.22      4.04 o 
 -16   6   2        5.72        6.44      4.94 o 
 -15   6   2       30.22       34.44      4.86 o 
 -14   6   2       34.77       23.74      4.05 o 
 -13   6   2        2.30        2.17      2.89 o 
 -12   6   2       24.66       21.18      3.11 o 
 -11   6   2        4.83        4.14      1.62 o 
 -10   6   2      253.88      249.67      4.96 o 
  -9   6   2      142.34       87.67      3.52 o 
  -8   6   2       62.65       47.52      2.88 o 
  -7   6   2     3909.55     3560.54     45.92 o 
  -6   6   2      184.52      201.01      3.72 o 
  -5   6   2     1480.42     1400.13     13.70 o 
  -4   6   2      269.96      349.69      4.40 o 
  -3   6   2     3042.29     3314.60     23.41 o 
  -2   6   2     1048.77     1094.26      8.92 o 
  -1   6   2      300.54      271.34      3.01 o 
   0   6   2     4462.78     4747.53     34.85 o 
   1   6   2      107.45      106.13      2.65 o 
   2   6   2      187.88      141.75      3.81 o 
   3   6   2       28.13       36.34      3.09 o 
   4   6   2     1922.42     2028.18     21.79 o 
   5   6   2      140.34      146.89      4.42 o 
   6   6   2     1014.10      987.28     11.93 o 
   7   6   2      259.09      265.34      5.77 o 
   8   6   2      950.74      987.30     11.44 o 
   9   6   2      413.02      362.70      7.33 o 
  10   6   2      573.75      547.88      8.20 o 
  11   6   2       69.89       94.31      3.77 o 
  12   6   2      435.99      434.10     10.79 o 
  13   6   2      222.67      236.62      7.63 o 
  14   6   2       57.03       57.69      4.85 o 
  15   6   2       17.08       18.70      4.05 o 
  16   6   2        6.15        6.95      4.16 o 
 -16   7   2      386.82      364.75     11.75 o 
 -15   7   2       95.41      136.69      7.82 o 
 -14   7   2        8.21       18.01      4.04 o 
 -13   7   2       24.72       39.52      4.58 o 
 -12   7   2      517.50      569.15     17.19 o 
 -11   7   2      423.97      446.81     10.57 o 
 -10   7   2       42.06       46.11      4.07 o 
  -9   7   2      707.83      661.13     12.06 o 
  -8   7   2        0.03       -0.86      2.16 o 
  -7   7   2      404.52      323.12      7.40 o 
  -6   7   2      630.44      627.66      7.26 o 
  -5   7   2      176.33      198.35      3.64 o 
  -4   7   2      355.25      410.81      5.03 o 
  -3   7   2      177.92      172.55      3.09 o 
  -2   7   2      596.56      504.08      5.67 o 
  -1   7   2       20.48       31.57      1.70 o 
   0   7   2      217.12      190.00      2.91 o 
   1   7   2     7236.67     7693.31     93.42 o 
   2   7   2        1.14        2.60      1.10 o 
   3   7   2      177.87      192.56      4.59 o 
   4   7   2       64.74       36.48      5.56 o 
   5   7   2     3627.46     3486.30     53.37 o 
   6   7   2       42.35       29.57      3.21 o 
   7   7   2        5.53        0.06      1.63 o 
   8   7   2     1689.23     1686.01     24.05 o 
   9   7   2       65.29       50.20      4.55 o 
  10   7   2       11.40        3.99      3.75 o 
  11   7   2      135.18      142.67      7.04 o 
  12   7   2      234.19      224.92     11.06 o 
  13   7   2       34.41       42.05      4.20 o 
  14   7   2      284.01      336.41      9.45 o 
  15   7   2       94.56      118.47      6.61 o 
  16   7   2        0.33        0.62      4.73 o 
 -16   8   2       17.40       18.78      4.52 o 
 -15   8   2      486.80      498.77     13.54 o 
 -14   8   2      137.40      165.80     10.55 o 
 -13   8   2      287.55      275.73     12.58 o 
 -12   8   2      116.94       99.94      8.63 o 
 -11   8   2      105.95       93.14      5.83 o 
 -10   8   2       25.24       13.61      3.01 o 
  -9   8   2      422.91      368.63      8.88 o 
  -8   8   2     1621.32     1589.74     22.93 o 
  -7   8   2     1290.00     1157.42     15.96 o 
  -6   8   2      848.95      991.52     10.17 o 
  -5   8   2      959.99      956.46     14.02 o 
  -4   8   2     1360.64     1429.16     16.00 o 
  -3   8   2      881.65      961.21      9.96 o 
  -2   8   2      207.94      165.05      2.80 o 
  -1   8   2     7627.15     8219.19     63.34 o 
   0   8   2      249.53      271.34      3.78 o 
   1   8   2      447.11      562.37      7.54 o 
   2   8   2     1149.90     1164.25     14.23 o 
   3   8   2      176.50      193.77      3.79 o 
   4   8   2      186.11      165.61      8.31 o 
   5   8   2        1.60       10.00      3.46 o 
   6   8   2      254.30      264.04      7.01 o 
   7   8   2        1.61        3.90      2.18 o 
   8   8   2       98.94       84.89      5.34 o 
   9   8   2        2.99        2.98      2.61 o 
  10   8   2      291.81      226.39      8.37 o 
  11   8   2       10.87       12.90      5.69 o 
  12   8   2        0.01       -1.94      3.36 o 
  13   8   2      166.95      173.99      8.37 o 
  14   8   2        9.98       15.49      4.21 o 
  15   8   2        0.34        2.18      3.00 o 
 -15   9   2        0.36        2.32      7.70 o 
 -14   9   2      106.10       79.23      8.59 o 
 -13   9   2       26.98       17.38      5.35 o 
 -12   9   2      347.64      364.98     14.05 o 
 -11   9   2       24.53       20.65      4.11 o 
 -10   9   2      111.73      122.45      5.70 o 
  -9   9   2      246.68      234.45      8.08 o 
  -8   9   2      221.95      234.89      6.96 o 
  -7   9   2      595.33      526.30     16.92 o 
  -6   9   2      420.11      408.49     10.31 o 
  -5   9   2       13.72       17.51      2.41 o 
  -4   9   2      197.91      177.68      3.86 o 
  -3   9   2       83.42      108.09      2.96 o 
  -2   9   2     1442.23     1437.67     11.17 o 
  -1   9   2        2.92        4.74      1.13 o 
   0   9   2       73.05       59.42      1.80 o 
   1   9   2      200.66      274.93      4.86 o 
   2   9   2     1744.18     1811.91     22.43 o 
   3   9   2     3581.54     3836.09     34.56 o 
   4   9   2        7.30       24.25      1.96 o 
   5   9   2      407.09      326.49     13.30 o 
   6   9   2     1049.50     1032.87     21.38 o 
   7   9   2     1274.30     1228.90     25.06 o 
   8   9   2      546.77      517.35     11.54 o 
   9   9   2      451.45      449.76     11.20 o 
  10   9   2      120.58      125.10      6.65 o 
  11   9   2      159.86      147.45      7.61 o 
  12   9   2       28.80       26.24      5.92 o 
  13   9   2        0.01       -2.86      2.86 o 
  14   9   2       57.54       75.49      7.00 o 
  15   9   2        2.82       -0.35      3.76 o 
 -15  10   2       60.41       49.98      7.39 o 
 -14  10   2       35.11       36.53      6.77 o 
 -13  10   2      123.26      144.96     10.69 o 
 -12  10   2      172.67      194.55     10.08 o 
 -11  10   2      240.42      262.13     10.41 o 
 -10  10   2       35.11       35.85      4.39 o 
  -9  10   2       30.65       31.50      3.52 o 
  -8  10   2      228.13      215.54      8.30 o 
  -7  10   2     1555.12     1555.43     48.88 o 
  -6  10   2      845.70      805.41     18.56 o 
  -5  10   2        7.04        9.40      2.23 o 
  -4  10   2      540.30      539.27      8.94 o 
  -3  10   2      486.00      524.45     11.55 o 
  -2  10   2        1.57        0.00      0.83 o 
  -1  10   2     3839.74     3773.25     40.31 o 
   0  10   2        5.22        6.64      1.01 o 
   1  10   2        5.07        0.06      1.10 o 
   2  10   2      188.89      165.39      4.31 o 
   3  10   2     3189.97     3288.30     47.57 o 
   4  10   2       59.16       71.77      3.17 o 
   5  10   2      234.89      258.86     12.15 o 
   6  10   2     2307.22     2031.03     36.17 o 
   7  10   2      750.76      675.06     17.51 o 
   8  10   2       45.91       82.56      7.35 o 
   9  10   2      196.92      191.37      7.47 o 
  10  10   2      134.56      126.12      6.71 o 
  11  10   2      175.16      187.32      8.39 o 
  12  10   2       54.00       51.35      5.67 o 
  13  10   2        0.14        0.89      3.37 o 
  14  10   2      164.67      155.30      8.62 o 
  15  10   2        6.10       10.21      4.22 o 
 -15  11   2        7.28       20.25      6.76 o 
 -14  11   2       24.43       47.48      7.60 o 
 -13  11   2       25.49       20.56      5.73 o 
 -12  11   2        8.10       11.05      4.18 o 
 -11  11   2       13.61       15.17      3.83 o 
 -10  11   2      332.76      326.07     11.73 o 
  -9  11   2      188.82      161.01      8.79 o 
  -8  11   2       35.10       43.05      5.82 o 
  -7  11   2       38.42       36.45      7.51 o 
  -6  11   2     2591.61     2398.51     40.05 o 
  -5  11   2      133.10      126.43      7.08 o 
  -4  11   2      120.17      122.01      3.86 o 
  -3  11   2       88.00       93.54      3.09 o 
  -2  11   2     2025.08     1972.69     20.97 o 
  -1  11   2       32.23       28.70      2.29 o 
   0  11   2      131.11      155.10      3.16 o 
   1  11   2     2959.99     3117.32     28.27 o 
   2  11   2      205.79      187.01      4.39 o 
   3  11   2      478.52      487.52     10.19 o 
   4  11   2       63.12       71.69      3.33 o 
   5  11   2      296.44      273.65      8.18 o 
   6  11   2      960.06      909.60     56.34 o 
   7  11   2        3.14        0.23      2.98 o 
   8  11   2      628.07      580.47     16.97 o 
   9  11   2       11.94       17.27      4.61 o 
  10  11   2       74.61       58.99      5.38 o 
  11  11   2        8.02        5.30      3.26 o 
  12  11   2      166.01      124.04      8.00 o 
  13  11   2       36.35       40.29      5.40 o 
  14  11   2        4.40        4.03      3.82 o 
  15  11   2       51.51       40.19     10.85 o 
 -14  12   2        1.78        4.05      6.48 o 
 -13  12   2        1.82        0.45      5.31 o 
 -12  12   2       65.71       84.91     10.18 o 
 -11  12   2       57.99       51.32      8.40 o 
 -10  12   2      137.12      133.48      9.49 o 
  -9  12   2        0.59       -2.81      2.81 o 
  -8  12   2      208.62      169.67      9.34 o 
  -7  12   2        7.52        4.24      3.41 o 
  -6  12   2      494.46      490.73     14.40 o 
  -5  12   2        5.63        7.72      4.41 o 
  -4  12   2       81.90       83.60      3.82 o 
  -3  12   2      439.43      408.59      6.79 o 
  -2  12   2     2214.88     2108.47     27.42 o 
  -1  12   2      694.69      707.26     10.73 o 
   0  12   2      221.06      196.65      3.80 o 
   1  12   2      959.35      908.58     10.76 o 
   2  12   2      372.96      382.62      8.69 o 
   3  12   2        4.46        5.67      2.19 o 
   4  12   2       80.20       60.25      3.13 o 
   5  12   2      497.10      410.40     10.37 o 
   6  12   2      219.94      179.86      8.84 o 
   7  12   2       10.33       10.38      5.21 o 
   8  12   2      172.85      168.70      9.40 o 
   9  12   2       54.83       41.37      6.07 o 
  10  12   2       26.69       51.52      7.15 o 
  11  12   2      152.84      160.49      8.24 o 
  12  12   2       18.49       16.60      4.07 o 
  13  12   2       37.78       33.61      5.22 o 
  14  12   2       24.15       13.51      4.63 o 
 -14  13   2       55.73       61.09      7.89 o 
 -13  13   2       50.66       39.01      5.63 o 
 -12  13   2        2.78        3.06      3.26 o 
 -11  13   2      123.60      127.94     10.86 o 
 -10  13   2      293.18      288.33     13.53 o 
  -9  13   2      251.12      273.26     12.48 o 
  -8  13   2       11.25       16.93      4.44 o 
  -7  13   2        0.02        1.96      3.85 o 
  -6  13   2      210.16      174.25      8.82 o 
  -5  13   2       25.88       36.44      4.82 o 
  -4  13   2       36.19       34.26      6.84 o 
  -3  13   2      271.17      275.07      5.51 o 
  -2  13   2     1525.79     1479.44     24.81 o 
  -1  13   2       22.41       22.05      2.64 o 
   0  13   2      967.18      937.74     11.35 o 
   1  13   2      379.53      384.22      7.14 o 
   2  13   2      395.16      379.19     11.45 o 
   3  13   2     2035.06     1989.57     28.08 o 
   4  13   2       74.07       47.52      4.65 o 
   5  13   2      241.70      170.99     10.66 o 
   6  13   2      126.71       93.78      6.79 o 
   7  13   2      134.38      113.50      9.60 o 
   8  13   2      152.11       77.73     11.64 o 
   9  13   2      141.36      174.74     10.32 o 
  10  13   2      438.22      438.04     16.53 o 
  11  13   2       35.64       43.30      7.33 o 
  12  13   2       67.87       67.40      5.64 o 
  13  13   2        1.25        4.05      3.31 o 
  14  13   2        5.38        7.64      3.81 o 
 -13  14   2        1.95        5.37      3.83 o 
 -12  14   2       12.31       14.28      6.96 o 
 -11  14   2      571.49      592.43     20.51 o 
 -10  14   2       63.83       76.64      8.52 o 
  -9  14   2      371.75      410.48     17.18 o 
  -8  14   2      333.26      303.66     12.76 o 
  -7  14   2      219.37      220.70     10.51 o 
  -6  14   2       35.73       21.59      4.33 o 
  -5  14   2       12.61       19.45      8.09 o 
  -4  14   2      608.98      638.18     15.82 o 
  -3  14   2     1059.07     1020.21     26.82 o 
  -2  14   2        4.20        1.45      2.33 o 
  -1  14   2     3230.24     3189.49     51.70 o 
   0  14   2       21.97       20.95      1.61 o 
   1  14   2       84.71       92.01      4.73 o 
   2  14   2       40.60       43.10      3.72 o 
   3  14   2     1404.85     1473.44     26.61 o 
   4  14   2      212.25      183.89      8.29 o 
   5  14   2      201.06      180.77      9.21 o 
   6  14   2      138.48      151.29     21.19 o 
   7  14   2      656.56      598.78     17.47 o 
   8  14   2      340.24      315.76     42.30 o 
   9  14   2        1.67        4.34      4.09 o 
  10  14   2      321.07      321.97     14.55 o 
  11  14   2       76.10       88.71      9.41 o 
  12  14   2       18.14       31.47      5.12 o 
  13  14   2        6.35        1.77      3.21 o 
 -13  15   2       52.43       30.31      9.90 o 
 -12  15   2        2.91        4.49      4.82 o 
 -11  15   2      326.63      353.93     15.77 o 
 -10  15   2      374.88      370.81     15.54 o 
  -9  15   2       19.81       20.97      6.89 o 
  -8  15   2       20.15       23.12      6.45 o 
  -7  15   2       67.83       48.46      6.33 o 
  -6  15   2      130.89      127.29      7.82 o 
  -5  15   2      188.43      157.73      8.51 o 
  -4  15   2      386.48      356.07     11.72 o 
  -3  15   2      165.03      155.53      7.32 o 
  -2  15   2     1639.30     1470.75     36.97 o 
  -1  15   2       85.59       92.20      4.12 o 
   0  15   2      442.55      416.69      7.09 o 
   1  15   2      153.88      161.16      9.94 o 
   2  15   2      587.98      547.56     11.39 o 
   3  15   2       18.38       12.90      3.47 o 
   4  15   2        2.02        8.03      3.28 o 
   5  15   2      880.14      827.00     19.87 o 
   6  15   2       32.49       21.71      4.46 o 
   7  15   2       43.18       26.89      5.06 o 
   8  15   2      510.17      491.78     16.84 o 
  10  15   2       10.87       11.17      5.19 o 
  11  15   2       46.72       48.33      5.79 o 
  12  15   2      235.15      248.30     10.81 o 
  13  15   2        3.96        4.95      4.59 o 
 -12  16   2       41.85       51.90      7.42 o 
 -11  16   2       71.83      102.12     21.26 o 
 -10  16   2      212.72      229.61     17.15 o 
  -9  16   2       14.33       25.52      6.26 o 
  -8  16   2       17.19       10.56      4.70 o 
  -7  16   2       27.42       39.53      6.64 o 
  -6  16   2       15.79        7.25      3.83 o 
  -5  16   2       45.78       40.71      8.49 o 
  -4  16   2       36.65       32.21      4.84 o 
  -3  16   2       13.66       14.39      3.60 o 
  -2  16   2      211.34      223.85      8.31 o 
  -1  16   2       12.35        8.65      1.72 o 
   0  16   2      175.10      187.65      4.73 o 
   1  16   2        0.04       -0.21      1.86 o 
   2  16   2        6.92        1.55      2.20 o 
   3  16   2       16.50       14.03      3.45 o 
   4  16   2      284.09      271.64     10.43 o 
   5  16   2       11.83       15.08      4.05 o 
   6  16   2      212.77      200.16     10.14 o 
   7  16   2        6.71        9.74      5.26 o 
   8  16   2       12.38       21.83      6.41 o 
   9  16   2       51.88       43.90      6.80 o 
  10  16   2        0.00        1.45      2.62 o 
  11  16   2        8.84       15.43      4.23 o 
  12  16   2       55.75       57.83      7.92 o 
 -11  17   2       15.81       38.62     18.46 o 
 -10  17   2        2.76        1.33      6.54 o 
  -9  17   2      390.67      384.44     15.95 o 
  -8  17   2        0.01        2.50      3.98 o 
  -7  17   2       34.06       45.09      6.18 o 
  -6  17   2        9.79       14.07      4.25 o 
  -5  17   2      278.25      292.59     11.53 o 
  -4  17   2      133.94      128.93      7.54 o 
  -3  17   2      428.53      424.35     12.54 o 
  -2  17   2      808.42      799.95     21.69 o 
  -1  17   2        3.70        0.00      1.48 o 
   0  17   2        0.02        0.82      2.13 o 
   1  17   2      264.60      293.35      8.56 o 
   2  17   2       47.13       33.79      7.75 o 
   3  17   2       23.64       31.81      4.44 o 
   4  17   2      266.58      228.41     12.77 o 
   5  17   2      581.08      576.75     16.69 o 
   6  17   2        2.94        9.25      3.83 o 
   7  17   2       29.60       45.94      9.09 o 
   8  17   2       32.78       38.04      5.86 o 
   9  17   2        2.94        5.85      3.32 o 
  10  17   2      218.76      177.70      8.82 o 
  11  17   2       60.93       56.57      6.30 o 
 -10  18   2       16.17       29.97     19.82 o 
  -9  18   2        8.29       14.60      5.08 o 
  -8  18   2       11.44       14.50     13.19 o 
  -7  18   2      124.96      134.85     14.67 o 
  -6  18   2        9.10        4.72      4.11 o 
  -5  18   2       36.52       36.64      6.00 o 
  -4  18   2       82.29       71.94      6.61 o 
  -3  18   2      456.22      453.38     13.34 o 
  -2  18   2      305.24      315.96     11.51 o 
  -1  18   2      115.30      124.41      4.23 o 
   0  18   2       16.16       16.07      2.01 o 
   1  18   2      179.91      166.23     10.51 o 
   2  18   2      218.60      214.70      8.75 o 
   3  18   2        4.22        7.10      3.77 o 
   4  18   2      306.77      333.04      8.73 o 
   5  18   2        0.68        1.84      3.19 o 
   6  18   2       62.34       61.86      6.23 o 
   7  18   2       90.36      108.11      6.17 o 
   8  18   2       13.06       14.35      5.92 o 
   9  18   2      372.96      385.21     12.00 o 
  10  18   2        1.50        1.54      3.36 o 
  -9  19   2      272.26      320.70     27.86 o 
  -8  19   2      226.56      245.85     29.67 o 
  -7  19   2        1.75        3.72      4.23 o 
  -6  19   2       30.27       30.10      5.61 o 
  -5  19   2       14.93       26.97      7.18 o 
  -4  19   2       55.92       53.86      9.26 o 
  -3  19   2        1.47        0.50      3.24 o 
  -2  19   2      210.41      198.12      8.41 o 
  -1  19   2      213.53      192.96      5.53 o 
   0  19   2       38.94       27.13      2.43 o 
   1  19   2        5.64       -0.65      2.58 o 
   2  19   2      200.70      183.87      8.39 o 
   3  19   2      100.45      109.08      7.49 o 
   4  19   2       75.74       82.41      7.80 o 
   5  19   2      296.43      285.30      8.17 o 
   6  19   2       13.80        9.38      6.75 o 
   7  19   2        0.00        2.65      2.74 o 
   8  19   2       23.48       20.13      3.65 o 
   9  19   2       15.72       15.93      4.72 o 
  -8  20   2      158.12      203.15     23.21 o 
  -7  20   2       50.67       58.22      7.34 o 
  -6  20   2       22.37       22.78      5.30 o 
  -5  20   2       99.29      114.42      8.56 o 
  -4  20   2       13.00       42.05     10.46 o 
  -3  20   2       79.19       79.09      6.56 o 
  -2  20   2      181.95      160.27      6.70 o 
  -1  20   2        7.91       12.30      2.82 o 
   0  20   2       98.18      114.61      4.41 o 
   1  20   2        2.62        1.65      3.09 o 
   2  20   2       55.61       65.37      6.11 o 
   3  20   2        0.01        2.42      3.31 o 
   4  20   2        1.87        1.87      2.17 o 
   5  20   2      114.38      121.48      5.75 o 
   6  20   2        7.61        5.03      2.77 o 
   7  20   2      112.81      145.76      7.94 o 
   8  20   2       97.71      101.58      6.77 o 
  -7  21   2      394.22      440.66     16.83 o 
  -6  21   2       52.17       38.35      6.43 o 
  -5  21   2      193.69      214.43     13.82 o 
  -4  21   2       31.83       45.51      9.70 o 
  -3  21   2        0.03       14.94     11.98 o 
  -2  21   2        1.28        5.63      4.80 o 
  -1  21   2       30.53       34.58      4.24 o 
   0  21   2      198.36      202.35      7.83 o 
   1  21   2      115.13      110.77      6.81 o 
   2  21   2      105.56       95.30      7.02 o 
   3  21   2        3.20       -3.09      3.09 o 
   4  21   2        0.92       -0.28      3.70 o 
   5  21   2        3.67        2.38      2.51 o 
   6  21   2       88.62      110.51      6.15 o 
   7  21   2       42.38       50.09      8.49 o 
  -5  22   2        7.41        7.14      9.18 o 
  -4  22   2       49.91       56.05      7.86 o 
  -3  22   2        0.03        4.99      3.56 o 
  -2  22   2      117.44      126.39      8.54 o 
  -1  22   2       77.98       82.19      7.11 o 
   0  22   2       49.60       54.87     10.40 o 
   1  22   2        0.16        2.65      3.11 o 
   2  22   2       61.93       56.26      9.05 o 
   3  22   2       19.38       31.23      5.37 o 
   4  22   2      342.10      367.11     14.01 o 
   5  22   2       57.97       50.55      6.88 o 
  -2  23   2       35.96       37.83      5.95 o 
  -1  23   2        6.21        7.34      3.50 o 
   0  23   2       41.07       70.39     11.92 o 
   1  23   2       91.44       77.62      5.99 o 
   2  23   2       91.28      117.14      7.79 o 
 -17   1   3      238.15      296.14     11.39 o 
 -16   1   3        0.84       -0.49      5.95 o 
 -15   1   3      120.85      116.78      5.37 o 
 -14   1   3       52.36       76.58      4.34 o 
 -13   1   3       37.15       54.65      3.70 o 
 -12   1   3       32.01       28.72      3.00 o 
 -11   1   3      169.39      143.85      4.27 o 
 -10   1   3      475.71      450.29      6.65 o 
  -9   1   3       13.30        8.40      2.16 o 
  -8   1   3       98.96       86.49      2.22 o 
  -7   1   3      755.35      632.69      5.75 o 
  -6   1   3     1461.50     1434.35      9.53 o 
  -5   1   3       11.54       13.98      0.93 o 
  -4   1   3     1151.39     1234.21      8.84 o 
  -3   1   3      883.82      856.12      7.70 o 
  -2   1   3     2147.25     2192.69     43.53 o 
  -1   1   3     8744.45     8657.07    201.84 o 
   0   1   3      286.33      310.64      4.04 o 
   1   1   3    27817.26    26410.88    278.52 o 
   2   1   3      754.65      788.00      7.98 o 
   3   1   3     6374.70     6891.15     50.52 o 
   4   1   3     2610.54     2697.11     16.81 o 
   5   1   3     1563.42     1650.55     11.35 o 
   6   1   3      104.77       94.64      1.97 o 
   7   1   3     1793.00     1829.28     12.36 o 
   8   1   3     1078.90     1093.13      9.10 o 
   9   1   3      357.50      433.77      5.53 o 
  10   1   3       11.06        2.76      1.19 o 
  11   1   3      408.17      485.85      7.41 o 
  12   1   3      122.08      127.53      6.33 o 
  13   1   3       48.31       52.46      4.16 o 
  14   1   3      234.07      224.48      7.07 o 
  15   1   3      520.84      566.89     15.36 o 
  16   1   3       13.52       19.02      4.66 o 
 -17   2   3       22.40       15.29      4.07 o 
 -16   2   3       15.30        6.04      2.92 o 
 -15   2   3       99.18      113.25      5.34 o 
 -14   2   3      200.77      178.78      5.87 o 
 -13   2   3       81.86       78.76      6.39 o 
 -12   2   3      484.61      516.21      9.00 o 
 -11   2   3       12.65       10.13      1.64 o 
 -10   2   3      310.09      270.82      4.97 o 
  -9   2   3       49.55       47.18      2.13 o 
  -8   2   3     2358.72     2254.51     15.07 o 
  -7   2   3      854.86      906.77      6.96 o 
  -6   2   3     2288.28     2699.30     16.79 o 
  -5   2   3     1582.23     1556.71     12.21 o 
  -4   2   3       65.87       54.88      1.60 o 
  -3   2   3      767.52      795.98      8.34 o 
  -2   2   3     2065.83     2033.91     20.77 o 
  -1   2   3    46019.55    41766.95    506.06 o 
   0   2   3     2424.86     2547.69     38.24 o 
   1   2   3     3087.70     3203.96     38.32 o 
   2   2   3      395.37      360.40      5.12 o 
   3   2   3     1279.65     1383.11     12.94 o 
   4   2   3     4209.42     4536.94     30.92 o 
   5   2   3     4197.45     4692.21     27.90 o 
   6   2   3     3687.64     3789.31     22.03 o 
   7   2   3      358.26      395.64      4.41 o 
   8   2   3      285.40      269.18      3.78 o 
   9   2   3     1392.95     1423.71     11.28 o 
  10   2   3     1201.35     1045.07     10.27 o 
  11   2   3       63.61       80.09      3.32 o 
  12   2   3        0.09        2.89      1.87 o 
  13   2   3      803.05      829.91     23.48 o 
  14   2   3      171.21      203.91      8.17 o 
  15   2   3       17.65       14.94      3.17 o 
  16   2   3      279.48      242.03     10.39 o 
 -16   3   3      136.09      162.71      8.41 o 
 -15   3   3      112.89      114.74      5.54 o 
 -14   3   3       70.88       69.92      4.31 o 
 -13   3   3      410.33      433.55      8.53 o 
 -12   3   3        9.26       13.44      2.28 o 
 -11   3   3       74.55       78.12      4.95 o 
 -10   3   3      526.00      448.63      7.17 o 
  -9   3   3      224.13      203.16      4.02 o 
  -8   3   3      610.17      670.66      6.70 o 
  -7   3   3      727.12      826.06      8.17 o 
  -6   3   3      949.58      973.01      8.44 o 
  -5   3   3      294.29      336.69      4.73 o 
  -4   3   3     1351.22     1451.11     12.25 o 
  -3   3   3     1944.68     2102.51     18.30 o 
  -2   3   3     1118.33     1156.26     10.97 o 
  -1   3   3      145.66      201.42      3.93 o 
   0   3   3    12691.87    12535.97    129.14 o 
   1   3   3      156.60      163.01      3.82 o 
   2   3   3     1079.44     1194.39     17.24 o 
   3   3   3     1123.09     1200.53     15.27 o 
   4   3   3      714.24      739.41      7.81 o 
   5   3   3      847.10      997.47      8.89 o 
   6   3   3     1477.04     1507.86     12.40 o 
   7   3   3      701.86      672.54      7.25 o 
   8   3   3      803.93      717.94      7.95 o 
   9   3   3      212.16      243.36      4.55 o 
  10   3   3      181.44      142.42      4.25 o 
  11   3   3        1.42        2.06      1.67 o 
  12   3   3      244.67      229.37      5.92 o 
  13   3   3      143.94      179.93      5.93 o 
  14   3   3        2.99       -1.14      2.55 o 
  15   3   3      420.33      415.72     10.25 o 
  16   3   3       53.92       70.03      5.15 o 
 -16   4   3       14.51        6.64      3.66 o 
 -15   4   3       96.32      109.88      5.48 o 
 -14   4   3       50.60       68.05      4.26 o 
 -13   4   3       30.45       41.05      3.38 o 
 -12   4   3       89.11      114.22      6.18 o 
 -11   4   3       13.67        7.36      2.36 o 
 -10   4   3      954.92      971.94     12.28 o 
  -9   4   3     1284.81     1156.41     11.68 o 
  -8   4   3      246.32      261.81      4.30 o 
  -7   4   3       46.15       62.73      2.67 o 
  -6   4   3      612.44      596.41      7.12 o 
  -5   4   3      183.72      121.43      3.17 o 
  -4   4   3      210.04      200.03      3.98 o 
  -3   4   3     1726.95     1781.96     16.23 o 
  -2   4   3     1257.65     1203.60     10.48 o 
  -1   4   3      619.87      561.30      7.62 o 
   0   4   3       43.27       28.03      1.51 o 
   1   4   3       77.62      141.13      2.79 o 
   2   4   3    11180.52    11270.54    132.85 o 
   3   4   3     2245.98     2553.23     28.84 o 
   4   4   3      338.47      342.61      5.02 o 
   5   4   3        0.10        1.18      0.86 o 
   6   4   3      606.53      604.21      7.07 o 
   7   4   3      439.58      411.87      5.34 o 
   8   4   3        2.19        2.53      1.30 o 
   9   4   3        1.78        0.56      1.40 o 
  10   4   3       79.49      122.88      4.02 o 
  11   4   3       23.77       26.46      2.68 o 
  12   4   3        5.13        9.52      2.15 o 
  13   4   3        2.20        1.75      2.37 o 
  14   4   3      107.96      112.59      6.23 o 
  15   4   3        0.06       -1.64      2.72 o 
  16   4   3       12.59        8.08      3.32 o 
 -16   5   3        2.46       -1.94      3.60 o 
 -15   5   3      198.43      205.93     12.12 o 
 -14   5   3        0.03       -0.13      2.21 o 
 -13   5   3      469.08      451.53      8.53 o 
 -12   5   3      197.59      183.25      7.12 o 
 -11   5   3        0.05       -1.60      1.60 o 
 -10   5   3      357.96      345.81      6.10 o 
  -9   5   3     2009.18     1908.54     16.76 o 
  -8   5   3       61.53       63.46      2.36 o 
  -7   5   3      109.41       90.28      2.50 o 
  -6   5   3      105.92       73.20      2.21 o 
  -5   5   3     2265.69     2349.61     19.32 o 
  -4   5   3       80.83       90.04      2.89 o 
  -3   5   3     1999.56     1984.64     18.03 o 
  -2   5   3     2588.37     2997.63     24.09 o 
  -1   5   3       68.27       72.07      2.36 o 
   0   5   3      652.30      673.56      8.74 o 
   1   5   3     4958.09     5061.24     51.59 o 
   2   5   3      896.45      983.32     14.60 o 
   3   5   3     2667.57     2786.67     39.59 o 
   4   5   3     2432.21     2659.86     38.89 o 
   5   5   3       67.50       73.84      2.81 o 
   6   5   3      185.91      213.36      4.13 o 
   7   5   3       17.82       18.78      1.53 o 
   8   5   3     4998.35     4877.28     40.34 o 
   9   5   3     1530.81     1550.73     17.71 o 
  10   5   3      324.09      302.23      5.66 o 
  11   5   3       96.00      123.56      4.23 o 
  12   5   3       57.52       58.85      3.57 o 
  13   5   3      201.15      210.56      5.90 o 
  14   5   3      743.84      734.44     12.09 o 
  15   5   3      128.96      148.68      8.51 o 
  16   5   3       70.66       55.05      6.10 o 
 -16   6   3       44.00       62.06     11.13 o 
 -15   6   3      691.72      653.17     31.20 o 
 -14   6   3       77.09       82.57      8.93 o 
 -13   6   3        9.66       12.83      3.21 o 
 -12   6   3      192.31      200.72      6.86 o 
 -11   6   3        0.85        2.12      1.55 o 
 -10   6   3      203.45      184.72      4.33 o 
  -9   6   3     1094.30     1047.26     13.57 o 
  -8   6   3      201.90      170.36      4.48 o 
  -7   6   3       29.42       14.56      1.92 o 
  -6   6   3      667.93      694.60      8.85 o 
  -5   6   3        8.61       11.98      1.63 o 
  -4   6   3       20.57        8.13      1.68 o 
  -3   6   3     1359.25     1423.42     12.61 o 
  -2   6   3      169.76      163.30      2.88 o 
  -1   6   3     1685.56     1662.45     13.00 o 
   0   6   3      636.48      657.24      6.54 o 
   1   6   3     5893.82     6665.23     52.90 o 
   2   6   3      340.72      393.47      7.45 o 
   3   6   3       47.03       55.48      2.79 o 
   4   6   3       49.87       68.91      3.30 o 
   5   6   3      177.76      216.05      5.73 o 
   6   6   3       97.05       86.78      5.13 o 
   7   6   3      536.40      547.30     10.95 o 
   8   6   3      101.72       99.98      6.17 o 
   9   6   3      401.30      331.44      6.69 o 
  10   6   3      592.54      565.93      8.39 o 
  11   6   3        7.12       13.25      2.08 o 
  12   6   3       48.23       29.45      3.35 o 
  13   6   3      286.47      264.63      8.01 o 
  14   6   3      145.10      144.89      6.56 o 
  15   6   3       10.22       10.08      4.25 o 
  16   6   3      183.38      177.18      9.42 o 
 -16   7   3      128.23      154.85      8.43 o 
 -15   7   3        9.87       10.91      3.86 o 
 -14   7   3      156.02      166.67      7.69 o 
 -13   7   3      635.41      679.86     14.81 o 
 -12   7   3      547.67      542.49     14.21 o 
 -11   7   3      378.25      399.35     10.08 o 
 -10   7   3       54.63       54.86      4.52 o 
  -9   7   3     2465.47     2350.80     28.14 o 
  -8   7   3      171.83      217.17      7.42 o 
  -7   7   3        1.57        2.52      1.62 o 
  -6   7   3      307.01      337.99      5.88 o 
  -5   7   3      228.31      210.81      4.23 o 
  -4   7   3       31.23       37.10      2.80 o 
  -3   7   3      262.51      308.22      4.63 o 
  -2   7   3      583.83      700.35      7.23 o 
  -1   7   3        0.06        0.42      0.72 o 
   0   7   3      711.00      785.46      7.61 o 
   1   7   3      209.20      207.91      3.22 o 
   2   7   3        3.85        4.49      1.05 o 
   3   7   3      287.02      340.46      6.06 o 
   4   7   3      816.31      915.79     38.23 o 
   5   7   3      988.18      936.41     15.91 o 
   6   7   3      133.70      150.63      4.88 o 
   7   7   3      392.75      421.48      9.63 o 
   8   7   3     1513.64     1448.42     21.64 o 
   9   7   3      409.96      322.57      9.16 o 
  10   7   3       54.31       39.13      4.36 o 
  11   7   3        7.64        7.21      2.65 o 
  12   7   3       95.77      100.53      6.91 o 
  13   7   3       48.62       40.35      4.07 o 
  14   7   3       86.55       91.26      5.88 o 
  15   7   3        6.17        0.27      2.76 o 
  16   7   3       97.84      102.16      8.23 o 
 -16   8   3      130.43      105.58     10.73 o 
 -15   8   3        4.54       -0.35      3.36 o 
 -14   8   3       84.74       57.47      7.72 o 
 -13   8   3       36.97       25.83     11.28 o 
 -12   8   3        3.81        4.03      3.41 o 
 -11   8   3      197.29      191.89      7.30 o 
 -10   8   3      114.72      111.04      5.88 o 
  -9   8   3        7.41        5.91      1.78 o 
  -8   8   3     5722.65     5084.51     51.52 o 
  -7   8   3      268.45      309.01      6.51 o 
  -6   8   3      588.34      625.91      8.61 o 
  -5   8   3      294.92      259.11      5.50 o 
  -4   8   3     1551.83     1671.53     15.16 o 
  -3   8   3       18.53       16.25      1.65 o 
  -2   8   3      431.62      484.25      6.49 o 
  -1   8   3     1067.43     1086.11      9.97 o 
   0   8   3       96.82       95.40      2.78 o 
   1   8   3        1.08        1.17      0.76 o 
   2   8   3      537.96      554.68      8.37 o 
   3   8   3      373.83      447.85     27.40 o 
   4   8   3       36.43       39.42      2.64 o 
   5   8   3      794.97      666.99     49.62 o 
   6   8   3       10.58       18.48      2.64 o 
   7   8   3     1641.76     1538.03     29.81 o 
   8   8   3     2773.70     2679.47     46.32 o 
   9   8   3      800.80      784.50     17.15 o 
  10   8   3       68.67       58.55      5.18 o 
  11   8   3        0.86       -0.70      3.11 o 
  12   8   3       60.74       59.84      5.61 o 
  13   8   3       52.96       39.27      5.52 o 
  14   8   3      118.27      110.64      7.95 o 
  15   8   3        0.11        0.94      2.93 o 
 -15   9   3       41.60       32.56      6.67 o 
 -14   9   3        3.30       -1.66      5.77 o 
 -13   9   3        2.66        4.40      4.77 o 
 -12   9   3      406.37      397.71     12.22 o 
 -11   9   3       48.14       45.59      4.54 o 
 -10   9   3      330.40      331.62     13.27 o 
  -9   9   3     1625.85     1541.30     24.50 o 
  -8   9   3       74.58       77.88      4.76 o 
  -7   9   3      249.25      191.44      7.63 o 
  -6   9   3     1470.10     1309.12     18.02 o 
  -5   9   3      652.57      639.97     10.08 o 
  -4   9   3        5.92        6.09      1.46 o 
  -3   9   3        8.96       24.62      2.19 o 
  -2   9   3     2446.36     2544.38     28.14 o 
  -1   9   3        1.46        0.37      0.80 o 
   0   9   3      376.50      415.90      5.02 o 
   1   9   3      895.20      889.08      8.77 o 
   2   9   3      162.11      200.40      4.75 o 
   3   9   3      276.62      347.84      6.29 o 
   4   9   3       11.26       15.13      2.16 o 
   5   9   3       73.71       49.95     11.10 o 
   6   9   3     1028.79      961.05     20.58 o 
   7   9   3     1537.63     1344.69     20.13 o 
   8   9   3        1.34        1.61      2.92 o 
   9   9   3      211.45      205.63      7.64 o 
  10   9   3       10.74        4.13      3.82 o 
  11   9   3      114.70      112.62      5.75 o 
  12   9   3      122.99      136.81      7.41 o 
  13   9   3        5.67        7.74      3.67 o 
  14   9   3      320.70      326.43     11.79 o 
  15   9   3       46.63       52.22      6.35 o 
 -15  10   3       22.58       11.79      5.42 o 
 -14  10   3       47.03       55.26     15.44 o 
 -13  10   3      104.19      113.59      9.93 o 
 -12  10   3      250.64      243.81      9.93 o 
 -11  10   3      186.67      202.66      8.77 o 
 -10  10   3       59.50       61.78      4.88 o 
  -9  10   3      142.48      141.66      5.87 o 
  -8  10   3      807.04      797.01     16.78 o 
  -7  10   3      537.33      566.23     13.40 o 
  -6  10   3      633.52      550.30     14.91 o 
  -5  10   3      329.38      313.93     14.93 o 
  -4  10   3     1824.67     1819.14     23.24 o 
  -3  10   3      242.52      233.92      5.33 o 
  -2  10   3      108.54      122.40      3.10 o 
  -1  10   3      109.71       88.93      2.33 o 
   0  10   3      260.20      203.82      4.11 o 
   1  10   3     3731.35     4001.20     31.26 o 
   2  10   3      110.16      125.56      3.61 o 
   3  10   3     1620.40     1647.79     20.71 o 
   4  10   3       34.24       26.11      2.29 o 
   5  10   3        3.18        1.43      2.40 o 
   6  10   3      286.31      214.17      9.23 o 
   7  10   3     3294.15     2906.80     76.65 o 
   8  10   3      328.92      299.13     11.86 o 
   9  10   3      185.32      214.53      8.04 o 
  10  10   3       47.75       78.57      5.97 o 
  11  10   3       70.58       82.00      5.51 o 
  12  10   3      118.56      101.93      8.59 o 
  13  10   3      104.39      114.64      8.00 o 
  14  10   3      215.37      225.00     10.28 o 
  15  10   3       23.36       28.35      6.23 o 
 -15  11   3       27.59       19.74      6.08 o 
 -14  11   3       11.54       15.38      5.57 o 
 -13  11   3       90.43       94.36     11.54 o 
 -12  11   3     1210.09     1169.12     24.04 o 
 -11  11   3      276.95      301.63     12.21 o 
 -10  11   3      112.47      100.51      5.86 o 
  -9  11   3       89.44       82.33      6.59 o 
  -8  11   3      956.08      869.18     17.95 o 
  -7  11   3      445.53      410.35     13.60 o 
  -6  11   3      203.21      180.63     11.26 o 
  -5  11   3      677.28      601.21     15.20 o 
  -4  11   3       39.99       45.51      4.64 o 
  -3  11   3       12.66       25.78      2.39 o 
  -2  11   3      483.28      487.33      7.05 o 
  -1  11   3       45.54       32.61      2.01 o 
   0  11   3     1203.82     1157.64     11.02 o 
   1  11   3        4.54        3.79      1.06 o 
   2  11   3      200.88      188.69      3.96 o 
   3  11   3      340.05      312.54      8.25 o 
   4  11   3      189.54      175.59      7.03 o 
   5  11   3      627.00      587.65     29.95 o 
   6  11   3      882.49      758.85     21.48 o 
   7  11   3      114.99      100.45      6.97 o 
   8  11   3       51.27       30.52      8.16 o 
   9  11   3        0.28        1.23      3.40 o 
  10  11   3      157.85      150.42      7.41 o 
  11  11   3        0.17        0.64      2.57 o 
  12  11   3        3.83        2.91      3.15 o 
  13  11   3        1.16        2.10      3.45 o 
  14  11   3       91.02       77.09      7.25 o 
 -14  12   3      208.07      228.14     14.36 o 
 -13  12   3       73.46       74.47      7.19 o 
 -12  12   3       96.69      106.64     10.63 o 
 -11  12   3     1075.96     1074.55     21.13 o 
 -10  12   3        3.20        3.57      3.79 o 
  -9  12   3      322.87      325.28     13.36 o 
  -8  12   3      124.64      142.73     15.31 o 
  -7  12   3     1487.19     1449.51     29.34 o 
  -6  12   3     1388.70     1277.99     25.98 o 
  -5  12   3       62.36       33.10      4.59 o 
  -4  12   3      538.71      457.79     12.69 o 
  -3  12   3      203.02      213.22      5.60 o 
  -2  12   3     2407.83     2436.18     25.24 o 
  -1  12   3       25.32       24.12      1.80 o 
   0  12   3      216.52      193.20      4.68 o 
   1  12   3       57.89       53.95      3.04 o 
   2  12   3      247.91      231.96      4.79 o 
   3  12   3      797.39      778.04     14.38 o 
   4  12   3       25.45       10.50      2.69 o 
   5  12   3     1199.04     1216.35     29.57 o 
   6  12   3      958.63      765.04     24.20 o 
   7  12   3       40.48       21.50      4.61 o 
   8  12   3       82.71       72.55      7.33 o 
   9  12   3        5.87       -3.12      3.12 o 
  10  12   3       54.14       45.07      5.19 o 
  11  12   3      200.72      234.10      9.45 o 
  12  12   3       35.24       35.54      4.48 o 
  13  12   3        0.04        2.40      3.56 o 
  14  12   3      470.51      506.12     15.14 o 
 -14  13   3        1.47        5.20      4.54 o 
 -13  13   3        0.14        1.67      3.62 o 
 -12  13   3      192.92      210.25      9.61 o 
 -11  13   3       34.20       31.00     11.11 o 
 -10  13   3       54.98       57.11      7.42 o 
  -9  13   3       43.40       60.86      7.02 o 
  -8  13   3       91.12       86.02      7.87 o 
  -7  13   3      236.99      228.97     10.65 o 
  -6  13   3      688.45      660.95     17.55 o 
  -5  13   3       25.84       23.83      4.23 o 
  -4  13   3       30.30       26.83      4.13 o 
  -3  13   3      534.55      494.39     12.77 o 
  -2  13   3     1281.02     1301.67     23.36 o 
  -1  13   3       17.41       17.82      1.62 o 
   0  13   3      649.55      627.90      7.74 o 
   1  13   3       31.30       39.67      3.33 o 
   2  13   3      340.15      284.03      5.81 o 
   3  13   3      237.72      249.75      7.31 o 
   4  13   3       13.73       22.14      3.89 o 
   5  13   3        9.10        5.80      3.06 o 
   6  13   3       84.32       84.77      7.23 o 
   7  13   3       83.60       63.85     17.88 o 
   8  13   3       12.06       11.95      4.35 o 
   9  13   3       25.29       26.84      5.65 o 
  10  13   3       47.96       56.29      5.76 o 
  11  13   3        3.44        8.52      3.60 o 
  12  13   3      149.10      167.98      7.62 o 
  13  13   3       93.37      105.92      8.07 o 
  14  13   3       57.66       57.76     11.67 o 
 -13  14   3        2.83        4.92      4.79 o 
 -12  14   3       61.85       63.39      8.77 o 
 -11  14   3       51.67       47.06      7.23 o 
 -10  14   3       31.38       21.02      5.43 o 
  -9  14   3       10.97        9.19      9.54 o 
  -8  14   3       11.28       11.10      4.63 o 
  -7  14   3      132.72      146.37      8.92 o 
  -6  14   3      264.00      211.36      9.95 o 
  -5  14   3       21.27       23.96      4.52 o 
  -4  14   3        6.76        7.15      5.97 o 
  -3  14   3       65.11       71.16      5.59 o 
  -2  14   3      247.39      230.83     10.90 o 
  -1  14   3        2.26        4.59      1.50 o 
   0  14   3       11.90       10.51      1.92 o 
   1  14   3       77.72       66.82      3.13 o 
   2  14   3       32.45       26.71      2.18 o 
   3  14   3      212.56      198.19      5.49 o 
   4  14   3        1.03        1.12      3.00 o 
   5  14   3      357.03      336.30     11.88 o 
   6  14   3       41.15       44.08      5.63 o 
   7  14   3       24.78       11.17      5.99 o 
   8  14   3        0.66        6.00      3.93 o 
   9  14   3      245.34      245.23      9.36 o 
  10  14   3      185.89      187.03      8.66 o 
  11  14   3       12.04       22.06      4.52 o 
  12  14   3       25.27       27.38      5.43 o 
  13  14   3        0.49        4.31      3.37 o 
 -13  15   3      106.30      111.04     15.19 o 
 -12  15   3      303.30      386.29     19.86 o 
 -11  15   3      201.53      205.22     33.92 o 
 -10  15   3       29.98       30.96     12.20 o 
  -9  15   3      116.83      121.43      9.63 o 
  -8  15   3        0.12        3.21      3.70 o 
  -7  15   3       39.90       44.92      6.15 o 
  -6  15   3      107.62      136.34      8.31 o 
  -5  15   3      550.61      538.15     15.92 o 
  -4  15   3      136.87      153.34      7.93 o 
  -3  15   3       12.76       19.55      4.13 o 
  -2  15   3      332.15      288.04      9.38 o 
  -1  15   3      306.15      297.15      6.41 o 
   0  15   3      453.15      449.18      8.11 o 
   1  15   3       15.34       22.35      2.30 o 
   2  15   3        8.24        5.96      1.64 o 
   3  15   3       51.81       44.33      4.87 o 
   4  15   3      149.98      143.20      5.29 o 
   5  15   3      112.54      103.43      5.75 o 
   6  15   3       53.60       61.56      5.87 o 
   7  15   3      151.04      148.91      6.71 o 
   8  15   3        2.17        2.61      2.23 o 
   9  15   3       25.73       24.15      4.32 o 
  10  15   3       95.16      101.03      7.52 o 
  11  15   3        0.21        4.27      4.34 o 
  12  15   3       59.38       44.84      5.96 o 
 -12  16   3      131.87      155.72     31.38 o 
 -11  16   3       31.68       38.38      6.64 o 
 -10  16   3       26.73       48.06     13.27 o 
  -9  16   3      270.24      291.65     19.77 o 
  -8  16   3       89.83      115.34      9.18 o 
  -7  16   3      231.43      241.97     16.76 o 
  -6  16   3      152.99      134.48      8.49 o 
  -5  16   3       79.00       93.24      8.04 o 
  -4  16   3        4.45       10.52      4.53 o 
  -3  16   3       54.08       68.84      5.97 o 
  -2  16   3     1278.83     1229.43     23.12 o 
  -1  16   3       26.33       29.55      6.18 o 
   0  16   3      555.07      534.33      9.25 o 
   1  16   3      416.46      384.30      7.09 o 
   2  16   3       14.99       16.24      2.23 o 
   3  16   3      344.96      302.19     13.41 o 
   4  16   3       72.82       56.87      4.02 o 
   5  16   3      158.19      156.14      6.03 o 
   6  16   3      564.35      540.89     12.10 o 
   7  16   3       19.79       17.37      3.48 o 
   8  16   3       69.31       67.09      5.83 o 
   9  16   3      174.56      171.37     11.20 o 
  10  16   3        7.99        6.99      3.77 o 
  11  16   3        9.01        9.00      3.93 o 
  12  16   3        5.58        8.79      6.04 o 
 -11  17   3      280.77      311.06     34.58 o 
 -10  17   3       52.41       57.21      8.57 o 
  -9  17   3       66.85       65.89      7.96 o 
  -8  17   3      317.08      339.53     14.50 o 
  -7  17   3      113.94      127.09      8.79 o 
  -6  17   3       11.09       10.54      4.32 o 
  -5  17   3      204.96      210.13     10.04 o 
  -4  17   3        4.84        7.40      6.63 o 
  -3  17   3      109.23       93.87      6.79 o 
  -2  17   3       66.97       69.71      5.71 o 
  -1  17   3      102.08       89.03      3.94 o 
   0  17   3      457.61      456.83      8.55 o 
   1  17   3      259.91      259.15      6.34 o 
   2  17   3       35.59       35.88      2.92 o 
   3  17   3      135.96      142.49      5.99 o 
   4  17   3     1541.38     1515.16     21.76 o 
   5  17   3        5.94        6.07      2.48 o 
   6  17   3        4.45        1.24      2.52 o 
   7  17   3        1.36        5.89      3.83 o 
   8  17   3        6.55        7.28      3.19 o 
   9  17   3        2.52        6.18      3.40 o 
  10  17   3       24.59       16.97      4.32 o 
  11  17   3       74.94       74.75      9.59 o 
 -10  18   3       21.76       32.80      6.61 o 
  -9  18   3       10.16       29.31     22.14 o 
  -8  18   3      263.84      277.34     38.23 o 
  -7  18   3        0.54       -1.25      3.75 o 
  -6  18   3      283.90      282.07     16.63 o 
  -5  18   3       54.37       44.18     11.76 o 
  -4  18   3      180.68      204.39      9.69 o 
  -3  18   3       23.48       17.10      4.75 o 
  -2  18   3      266.11      248.69      9.37 o 
  -1  18   3        5.90        9.32      2.78 o 
   0  18   3       33.91       30.96      3.20 o 
   1  18   3      147.99      167.00      5.25 o 
   2  18   3        6.32        5.91      2.16 o 
   3  18   3       14.87        8.23      2.40 o 
   4  18   3       78.16       81.62      5.88 o 
   5  18   3        4.61       -0.03      3.41 o 
   6  18   3       26.84       30.62      3.90 o 
   7  18   3      132.02      135.13      6.71 o 
   8  18   3       41.38       25.85      4.64 o 
   9  18   3      104.37      123.98      7.91 o 
  10  18   3        2.78        1.94      3.07 o 
  -9  19   3       17.01       26.18      6.44 o 
  -8  19   3      103.66      114.66     10.24 o 
  -7  19   3      259.88      286.58     13.16 o 
  -6  19   3      224.02      233.42     11.48 o 
  -5  19   3       29.65       34.57      9.99 o 
  -4  19   3       93.34       99.70      7.66 o 
  -3  19   3      280.40      281.89     10.81 o 
  -2  19   3       49.25       48.13      8.58 o 
  -1  19   3        3.96        8.86      7.98 o 
   0  19   3      104.96      110.46      4.62 o 
   1  19   3      130.55      118.73      4.71 o 
   2  19   3        7.90        7.31      3.52 o 
   3  19   3        0.44        1.27      2.13 o 
   4  19   3        3.45        5.72      2.51 o 
   5  19   3      208.13      219.70      7.45 o 
   6  19   3      123.56      144.00      6.71 o 
   7  19   3      369.35      385.12     11.11 o 
   8  19   3       15.61       15.94      4.64 o 
   9  19   3      225.95      286.45     10.60 o 
  -8  20   3      269.61      250.31     13.21 o 
  -7  20   3        1.34        6.09      4.41 o 
  -6  20   3      109.98      107.50      9.07 o 
  -5  20   3      144.45      131.82      9.10 o 
  -4  20   3      103.65      103.63      7.93 o 
  -3  20   3       48.87       60.07     13.01 o 
  -2  20   3      309.02      296.18     21.20 o 
  -1  20   3       23.48       19.05      3.80 o 
   0  20   3      102.94      106.58      4.65 o 
   1  20   3        0.22        0.26      2.01 o 
   2  20   3      111.68      135.66     15.96 o 
   3  20   3        3.70        2.48      3.51 o 
   4  20   3      232.13      237.76      7.24 o 
   5  20   3      314.76      336.49     13.95 o 
   6  20   3       44.74       50.73      4.73 o 
   7  20   3       60.84       70.06      5.70 o 
   8  20   3      152.14      176.87      8.79 o 
  -7  21   3       33.31       79.11     13.24 o 
  -6  21   3       15.59       30.81     12.56 o 
  -5  21   3        6.24       19.21      7.17 o 
  -4  21   3       31.07       46.57      5.81 o 
  -3  21   3        1.16       -2.28      3.62 o 
  -2  21   3       39.00       37.53      8.25 o 
  -1  21   3       11.97       10.90      3.39 o 
   0  21   3       33.77       36.29      4.12 o 
   1  21   3        0.00       -2.31      4.83 o 
   2  21   3      340.84      321.33     11.92 o 
   3  21   3      245.64      263.29     11.35 o 
   4  21   3      197.33      203.14     13.38 o 
   5  21   3       97.41      115.46      5.95 o 
   6  21   3       36.85       38.80      4.12 o 
   7  21   3        2.94        6.40      3.74 o 
  -5  22   3        1.26       20.16     11.25 o 
  -4  22   3        7.41       11.35      3.87 o 
  -3  22   3      249.00      295.75     13.75 o 
  -2  22   3       16.17       16.55      5.04 o 
  -1  22   3       55.67       52.88     14.81 o 
   0  22   3       19.93       23.30      3.65 o 
   1  22   3       77.82       72.74      6.24 o 
   2  22   3      213.45      235.17     10.43 o 
   3  22   3        2.46        6.64      4.83 o 
   4  22   3        5.11        7.27      4.28 o 
   5  22   3      123.81      134.78     18.30 o 
  -2  23   3        8.51       16.25      4.83 o 
  -1  23   3      120.52      137.85     15.97 o 
   0  23   3        0.27       22.12      6.47 o 
   1  23   3       64.06       84.33     13.65 o 
   2  23   3        2.99        4.02      3.79 o 
 -17   0   4       66.18       67.80      9.60 o 
 -16   0   4       31.50       41.34      6.52 o 
 -15   0   4       69.40       35.26      5.96 o 
 -14   0   4       67.76       71.68      4.93 o 
 -13   0   4        2.07       -0.83      2.30 o 
 -12   0   4      253.63      245.95      7.45 o 
 -11   0   4      432.95      466.56     10.08 o 
 -10   0   4      553.71      472.61      8.77 o 
  -9   0   4      401.08      362.46      7.31 o 
  -8   0   4      164.40      160.86      4.12 o 
  -7   0   4      139.84      175.82      5.37 o 
  -6   0   4       46.17       48.82      2.19 o 
  -5   0   4      822.94      754.42      8.50 o 
  -4   0   4     3076.66     3350.12     27.67 o 
  -3   0   4      576.38      603.64      7.09 o 
  -2   0   4     1187.44     1272.25     16.45 o 
  -1   0   4     4769.94     5017.98     54.15 o 
   0   0   4     2679.94     2861.55     31.94 o 
   1   0   4      476.34      436.95      8.78 o 
   2   0   4     7818.28     8436.14     85.14 o 
   3   0   4     4067.24     4302.39     34.91 o 
   4   0   4      840.00      891.29      9.12 o 
   5   0   4     1390.26     1443.01     13.74 o 
   6   0   4     1910.89     1895.32     17.65 o 
   7   0   4       63.39      104.57      3.24 o 
   8   0   4      208.62      190.02      4.89 o 
   9   0   4      730.44      620.99     11.61 o 
  10   0   4     1068.07      952.54     13.28 o 
  11   0   4       26.52       22.56      4.85 o 
  12   0   4      155.21      138.19      6.30 o 
  13   0   4      167.17      141.83      6.40 o 
  14   0   4       86.10       87.20      6.79 o 
  15   0   4       61.73       48.53      7.79 o 
  16   0   4       27.74       43.74      7.92 o 
 -17   1   4        5.74        3.42      3.81 o 
 -16   1   4      277.80      303.11      9.37 o 
 -15   1   4       26.68       23.59      3.12 o 
 -14   1   4        0.02       -0.40      2.16 o 
 -13   1   4      303.02      304.83      7.09 o 
 -12   1   4      658.73      573.17      8.18 o 
 -11   1   4        7.37       12.81      1.80 o 
 -10   1   4      229.23      213.54      4.35 o 
  -9   1   4      128.64      107.67      2.93 o 
  -8   1   4      131.47      155.26      2.84 o 
  -7   1   4      191.11      197.03      2.85 o 
  -6   1   4        1.08        5.25      0.73 o 
  -5   1   4     2891.97     3229.25     19.34 o 
  -4   1   4     2870.30     3087.66     22.02 o 
  -3   1   4      677.17      699.34      6.06 o 
  -2   1   4     1778.14     1918.85     20.25 o 
  -1   1   4    41969.82    39745.49    368.13 o 
   0   1   4    31790.77    30946.80    258.23 o 
   1   1   4     4159.09     4470.41     36.94 o 
   2   1   4     2988.31     3215.94     27.00 o 
   3   1   4      102.95      118.98      1.69 o 
   4   1   4     3530.68     3639.24     23.46 o 
   5   1   4     1494.20     1584.47     10.45 o 
   6   1   4     4321.02     4798.11     27.62 o 
   7   1   4      222.40      231.39      3.26 o 
   8   1   4      227.76      205.40      3.40 o 
   9   1   4      316.87      270.17      4.31 o 
  10   1   4      290.22      277.48      5.03 o 
  11   1   4      444.00      308.78      6.28 o 
  12   1   4      485.38      485.10      7.38 o 
  13   1   4      543.76      610.07     11.71 o 
  14   1   4       14.23       21.08      3.17 o 
  15   1   4      361.32      418.91     13.14 o 
  16   1   4        4.13        7.98      3.88 o 
 -16   2   4       12.98       15.23      4.93 o 
 -15   2   4       45.93       49.78      4.04 o 
 -14   2   4      110.12      104.34      5.03 o 
 -13   2   4        8.98        4.98      2.79 o 
 -12   2   4      165.40      138.49      4.85 o 
 -11   2   4      139.66      165.58      4.04 o 
 -10   2   4      520.68      509.96      7.88 o 
  -9   2   4      431.53      421.35      5.24 o 
  -8   2   4        3.17        2.66      0.89 o 
  -7   2   4       49.65       44.80      1.52 o 
  -6   2   4     2257.49     2429.27     16.05 o 
  -5   2   4       22.76       33.89      1.29 o 
  -4   2   4      178.89      195.29      3.19 o 
  -3   2   4      693.14      742.65      7.28 o 
  -2   2   4       45.04       47.77      2.17 o 
  -1   2   4      531.01      552.70     10.10 o 
   0   2   4        4.73       -0.56      1.05 o 
   1   2   4     2369.06     2487.88     24.06 o 
   2   2   4       94.97       75.38      4.29 o 
   3   2   4     1167.32     1342.40     11.57 o 
   4   2   4     3509.14     3902.76     23.62 o 
   5   2   4       22.39       26.32      1.13 o 
   6   2   4      462.22      516.62      4.99 o 
   7   2   4      135.97      126.34      2.48 o 
   8   2   4      139.96      147.26      2.83 o 
   9   2   4      357.78      262.64      4.32 o 
  10   2   4       99.08       97.58      3.04 o 
  11   2   4      186.35      153.19      4.71 o 
  12   2   4       35.48       52.94      3.80 o 
  13   2   4       70.48       54.99      4.44 o 
  14   2   4       24.97       28.43      5.53 o 
  15   2   4      121.74      140.99      9.37 o 
  16   2   4       61.28       66.89      6.88 o 
 -16   3   4       96.16      107.29      6.64 o 
 -15   3   4        3.89       -0.20      2.39 o 
 -14   3   4       12.77        3.38      2.31 o 
 -13   3   4       71.60       58.64      3.90 o 
 -12   3   4       56.52       36.87      3.05 o 
 -11   3   4        5.58        5.11      1.89 o 
 -10   3   4      300.64      309.00      6.39 o 
  -9   3   4      102.64       96.77      3.07 o 
  -8   3   4       40.81       35.26      1.98 o 
  -7   3   4      102.54       91.66      2.58 o 
  -6   3   4     3920.85     4149.70     29.55 o 
  -5   3   4       69.73       89.73      2.43 o 
  -4   3   4      386.27      396.87      4.56 o 
  -3   3   4     2389.30     2213.80     21.29 o 
  -2   3   4     4093.61     4412.01     57.82 o 
  -1   3   4        0.01        0.32      1.84 o 
   0   3   4     4725.18     4866.31     95.25 o 
   1   3   4     3278.66     3520.50     32.81 o 
   2   3   4      182.60      167.76      3.59 o 
   3   3   4      269.14      224.26      3.81 o 
   4   3   4     1315.64     1341.32     10.81 o 
   5   3   4       86.98      108.17      2.40 o 
   6   3   4      738.87      811.31      7.43 o 
   7   3   4     2360.25     2277.51     19.66 o 
   8   3   4      373.07      409.14      5.69 o 
   9   3   4      266.76      261.50      5.14 o 
  10   3   4      226.26      169.23      4.67 o 
  11   3   4      202.02      156.87      4.81 o 
  12   3   4      109.69       92.25      4.53 o 
  13   3   4        1.21       -0.10      2.40 o 
  14   3   4      466.05      527.71     11.38 o 
  15   3   4        6.86        1.52      3.31 o 
  16   3   4       18.00        9.00      4.62 o 
 -16   4   4        1.64        0.39      2.55 o 
 -15   4   4        0.39       -2.24      2.30 o 
 -14   4   4      215.07      231.09      6.49 o 
 -13   4   4       14.92       10.64      2.47 o 
 -12   4   4      260.43      262.45      6.40 o 
 -11   4   4      104.02      101.05      4.10 o 
 -10   4   4     1065.01     1027.75     11.21 o 
  -9   4   4     1534.07     1410.81     12.64 o 
  -8   4   4      280.69      258.88      4.33 o 
  -7   4   4      268.04      249.43      5.25 o 
  -6   4   4        2.59        7.29      0.99 o 
  -5   4   4     2702.90     2688.32     19.55 o 
  -4   4   4     7011.26     7638.96     53.71 o 
  -3   4   4       38.70       34.75      2.19 o 
  -2   4   4     3825.40     3939.29     38.62 o 
  -1   4   4     3545.36     3464.04     30.84 o 
   0   4   4     1512.69     1604.10     18.47 o 
   1   4   4     4680.26     4937.87     68.70 o 
   2   4   4      327.90      292.79      5.97 o 
   3   4   4     8755.49     9104.76     91.84 o 
   4   4   4       41.91       15.99      1.95 o 
   5   4   4      619.15      650.27      6.59 o 
   6   4   4     3110.98     3169.20     21.64 o 
   7   4   4       57.15       44.47      2.94 o 
   8   4   4     2039.17     2011.35     18.62 o 
   9   4   4      909.84      783.40      9.53 o 
  10   4   4       10.56       22.57      2.27 o 
  11   4   4        1.35        0.17      1.67 o 
  12   4   4      478.78      447.06      8.30 o 
  13   4   4      319.06      316.55      7.21 o 
  14   4   4        3.32       -0.67      2.58 o 
  15   4   4        1.27       -2.53      2.53 o 
  16   4   4      426.09      459.16     13.90 o 
 -16   5   4        5.45        0.30      3.38 o 
 -15   5   4       26.11       25.07      4.58 o 
 -14   5   4        9.19       13.96      2.60 o 
 -13   5   4        0.78       -0.37      1.91 o 
 -12   5   4       39.95       39.19      3.13 o 
 -11   5   4       43.08       39.02      2.92 o 
 -10   5   4        1.23        0.47      1.50 o 
  -9   5   4       42.21       41.43      2.37 o 
  -8   5   4       81.10       85.24      2.78 o 
  -7   5   4      187.94      211.42      3.60 o 
  -6   5   4     1036.05      955.55      8.94 o 
  -5   5   4      856.38      868.64      9.32 o 
  -4   5   4     2446.41     2507.89     22.90 o 
  -3   5   4     5388.47     5831.09     45.25 o 
  -2   5   4      901.61      988.56     10.11 o 
  -1   5   4       42.13       44.92      2.40 o 
   0   5   4        7.18        5.08      1.01 o 
   1   5   4      897.77      966.23     10.98 o 
   2   5   4      806.92      814.00     10.59 o 
   3   5   4      518.91      584.48     11.24 o 
   4   5   4      130.15      169.38      4.31 o 
   5   5   4      186.87      164.78      2.89 o 
   6   5   4      440.15      467.06      5.88 o 
   7   5   4      316.33      388.60      5.58 o 
   8   5   4      960.37      783.98      9.11 o 
   9   5   4     1551.78     1635.00     15.69 o 
  10   5   4       56.13       64.65      3.15 o 
  11   5   4        6.59       16.06      2.20 o 
  12   5   4       12.28        7.71      2.10 o 
  13   5   4       12.49       14.79      2.57 o 
  14   5   4      117.86      142.79      6.09 o 
  15   5   4       67.67       53.32      6.20 o 
  16   5   4        3.43        2.88      3.85 o 
 -16   6   4       87.25      105.90      7.55 o 
 -15   6   4        7.29        6.78      4.33 o 
 -14   6   4        0.22        0.05      2.96 o 
 -13   6   4        4.66       13.66      3.27 o 
 -12   6   4       60.42       36.86      3.81 o 
 -11   6   4        2.23        0.62      1.48 o 
 -10   6   4      134.44      123.47      3.63 o 
  -9   6   4     1281.55     1179.22     22.39 o 
  -8   6   4        2.70       -1.26      1.26 o 
  -7   6   4      127.47      131.52      4.10 o 
  -6   6   4      412.23      368.30      5.88 o 
  -5   6   4        4.15       11.80      1.50 o 
  -4   6   4      790.26      828.34     10.09 o 
  -3   6   4     2359.60     2659.92     19.75 o 
  -2   6   4     9159.22     9890.59     69.07 o 
  -1   6   4     1837.11     1828.12     16.00 o 
   0   6   4     1604.74     1850.12     15.67 o 
   1   6   4      313.24      351.34      5.96 o 
   2   6   4      469.30      406.25      6.55 o 
   3   6   4      256.67      162.10      3.32 o 
   4   6   4     1166.59     1412.21     18.94 o 
   5   6   4       98.83      131.38      7.89 o 
   6   6   4       57.91       79.15      3.62 o 
   7   6   4       81.23       75.41      2.64 o 
   8   6   4       29.12        9.43      1.67 o 
   9   6   4      924.41      830.06     10.81 o 
  10   6   4       17.09       24.68      2.11 o 
  11   6   4       18.13       15.31      2.10 o 
  12   6   4       46.68       50.66      4.86 o 
  13   6   4      346.49      370.96     14.13 o 
  14   6   4       47.18       50.86      6.95 o 
  15   6   4       75.31       78.26      6.98 o 
  16   6   4       80.12       75.00      7.05 o 
 -16   7   4        0.11       -3.29      3.29 o 
 -15   7   4        1.07       -1.27      3.11 o 
 -14   7   4        8.78        6.71      3.44 o 
 -13   7   4      627.72      619.90     16.03 o 
 -12   7   4        0.07       -1.75      2.24 o 
 -11   7   4      232.15      202.73      7.48 o 
 -10   7   4     1039.22     1084.57     17.29 o 
  -9   7   4      551.57      530.35     12.23 o 
  -8   7   4        2.15       -0.88      2.11 o 
  -7   7   4      448.08      391.31      6.96 o 
  -6   7   4     1714.75     1590.80     15.17 o 
  -5   7   4      412.29      415.32      7.07 o 
  -4   7   4        3.06        5.76      1.51 o 
  -3   7   4     2906.22     2773.15     20.74 o 
  -2   7   4     1984.79     1999.78     17.59 o 
  -1   7   4       53.18      102.44      2.70 o 
   0   7   4     1970.31     2057.60     16.20 o 
   1   7   4     1457.04     1938.00     17.59 o 
   2   7   4      473.50      534.80      8.12 o 
   3   7   4      869.70      947.08     12.59 o 
   4   7   4     1972.88     2076.16     22.61 o 
   5   7   4        0.09        0.25      1.30 o 
   6   7   4     1264.96     1187.80     15.09 o 
   7   7   4      923.37      873.19     12.92 o 
   8   7   4      415.21      470.69      9.37 o 
   9   7   4       36.85       38.14      4.69 o 
  10   7   4      218.04      225.06      8.21 o 
  11   7   4       97.73      130.80      5.98 o 
  12   7   4      156.29      158.90      7.66 o 
  13   7   4       10.97       12.81      3.05 o 
  14   7   4      249.44      269.49      8.94 o 
  15   7   4      119.87      114.38      8.45 o 
 -15   8   4       49.06       25.72      4.68 o 
 -14   8   4      220.14      259.61     12.00 o 
 -13   8   4       92.24       72.81      8.04 o 
 -12   8   4       30.79       29.61      4.93 o 
 -11   8   4      108.07       96.92      6.11 o 
 -10   8   4       50.05       46.92      4.84 o 
  -9   8   4     1073.29      966.47     15.62 o 
  -8   8   4       40.72       36.26      3.65 o 
  -7   8   4       66.60       56.31      3.72 o 
  -6   8   4       10.72        1.48      1.47 o 
  -5   8   4      146.87      184.19      4.86 o 
  -4   8   4     1430.64     1523.09     14.39 o 
  -3   8   4       22.04       28.70      2.23 o 
  -2   8   4      374.18      382.01      5.52 o 
  -1   8   4       43.87       32.53      1.61 o 
   0   8   4      364.28      351.98      4.83 o 
   1   8   4      358.72      380.09      5.11 o 
   2   8   4     1051.49     1310.31     13.12 o 
   3   8   4     1981.17     1949.06     20.75 o 
   4   8   4      100.07      102.09      3.36 o 
   5   8   4      136.39      151.47      5.37 o 
   6   8   4        7.03       11.27      2.04 o 
   7   8   4     3377.65     3214.67     33.50 o 
   8   8   4     1187.90     1157.69     18.52 o 
   9   8   4      327.88      335.11      8.36 o 
  10   8   4        1.55        5.73      2.55 o 
  11   8   4      147.44      152.12      6.49 o 
  12   8   4      232.08      276.37      9.90 o 
  13   8   4        3.73        3.62      3.57 o 
  14   8   4        0.82       -1.47      2.49 o 
  15   8   4       52.70       47.13      5.44 o 
 -15   9   4        3.51        6.76      4.63 o 
 -14   9   4       27.36       17.25      5.60 o 
 -13   9   4      163.97      172.20     10.75 o 
 -12   9   4      274.66      291.88     11.50 o 
 -11   9   4      257.51      236.44      9.27 o 
 -10   9   4       54.58       57.33      4.74 o 
  -9   9   4        0.00        0.73      2.36 o 
  -8   9   4      225.27      213.84      6.80 o 
  -7   9   4      398.03      392.84      9.67 o 
  -6   9   4       41.72       69.06      4.44 o 
  -5   9   4       78.21       65.24      3.74 o 
  -4   9   4       15.48       13.48      1.73 o 
  -3   9   4      840.37      802.45      8.78 o 
  -2   9   4     1414.56     1585.94     26.04 o 
  -1   9   4      205.11      224.69      3.85 o 
   0   9   4       74.06       70.81      2.61 o 
   1   9   4     1025.56     1030.56     11.07 o 
   2   9   4       43.08       42.46      2.74 o 
   3   9   4       33.47       56.76      2.71 o 
   4   9   4       23.12       36.81      2.84 o 
   5   9   4      681.49      586.14     11.23 o 
   6   9   4      560.89      534.20     11.24 o 
   7   9   4      115.49       96.22      4.47 o 
   8   9   4        9.22        7.77      2.28 o 
   9   9   4      241.28      219.72      7.25 o 
  10   9   4       59.99       69.62      5.13 o 
  11   9   4        4.91       10.41      3.01 o 
  12   9   4        9.32        7.38      3.61 o 
  13   9   4      113.75      127.78      8.12 o 
  14   9   4      116.35      122.19      8.40 o 
  15   9   4       28.24       33.07      5.49 o 
 -15  10   4       60.88       82.02     10.38 o 
 -14  10   4        7.23        9.94      5.19 o 
 -13  10   4        0.74        5.10      5.19 o 
 -12  10   4       52.34       48.02      5.66 o 
 -11  10   4      469.59      466.68     16.79 o 
 -10  10   4      156.65      153.51      6.57 o 
  -9  10   4       27.15       29.23      3.48 o 
  -8  10   4        8.91        2.86      2.75 o 
  -7  10   4       11.62        7.49      3.61 o 
  -6  10   4     1323.07     1208.40     17.71 o 
  -5  10   4      252.08      179.65     11.52 o 
  -4  10   4        0.30       -0.25      2.10 o 
  -3  10   4      654.13      681.01      9.15 o 
  -2  10   4     3022.95     3034.00     27.94 o 
  -1  10   4       17.88       17.77      1.50 o 
   0  10   4       22.30       22.57      1.99 o 
   1  10   4      153.07      162.81      3.58 o 
   2  10   4     1053.58      995.90     11.50 o 
   3  10   4       64.00       41.17      2.43 o 
   4  10   4      935.60      796.12     33.75 o 
   5  10   4      210.71      189.77      6.29 o 
   6  10   4        3.70        2.46      2.30 o 
   7  10   4        6.00        9.28      2.72 o 
   8  10   4      305.38      296.15      9.25 o 
   9  10   4      466.92      456.65      9.99 o 
  10  10   4      141.83      151.97      6.78 o 
  11  10   4        0.72        4.26      2.71 o 
  12  10   4        3.19        5.53      3.91 o 
  13  10   4      672.32      756.36     17.70 o 
  14  10   4      284.17      321.23     15.17 o 
  15  10   4      146.59      162.97     10.17 o 
 -14  11   4        2.60        8.26      4.69 o 
 -13  11   4      319.29      334.29     14.89 o 
 -12  11   4      283.94      297.51     12.92 o 
 -11  11   4        9.10        6.39      3.57 o 
 -10  11   4      701.97      721.22     14.11 o 
  -9  11   4       79.91       86.73      6.79 o 
  -8  11   4      258.02      228.20      9.14 o 
  -7  11   4      523.91      487.21     14.98 o 
  -6  11   4      490.96      468.66     14.11 o 
  -5  11   4       14.54        3.46      2.79 o 
  -4  11   4       53.07       61.36      5.39 o 
  -3  11   4      420.31      421.84     11.88 o 
  -2  11   4      321.07      300.27      5.98 o 
  -1  11   4       59.77       64.33      2.50 o 
   0  11   4      387.49      426.23      5.84 o 
   1  11   4        8.29        4.49      1.24 o 
   2  11   4     1121.46     1154.34     13.08 o 
   3  11   4        0.05       -0.53      1.35 o 
   4  11   4       38.85       36.32      3.51 o 
   5  11   4      838.60      785.75     12.44 o 
   6  11   4       18.85       16.30      2.96 o 
   7  11   4      170.16      146.11      6.46 o 
   8  11   4       96.69      120.72      6.35 o 
   9  11   4      210.57      211.06      8.47 o 
  10  11   4      243.30      270.25      8.18 o 
  11  11   4       53.24       38.33      4.29 o 
  12  11   4      566.10      616.34     13.68 o 
  13  11   4       19.75       32.06      5.11 o 
  14  11   4      318.20      354.58     12.68 o 
 -14  12   4       82.08       89.91     10.42 o 
 -13  12   4        0.01        0.64      2.44 o 
 -12  12   4        5.89        2.09      3.71 o 
 -11  12   4        1.24        2.92      3.26 o 
 -10  12   4       11.09        7.28      3.85 o 
  -9  12   4        7.57       16.94     11.97 o 
  -8  12   4        1.05       -2.74      3.24 o 
  -7  12   4      435.11      394.95     13.78 o 
  -6  12   4        1.00        0.42      2.76 o 
  -5  12   4       97.16      119.06      7.06 o 
  -4  12   4      341.82      269.94      9.59 o 
  -3  12   4      396.35      358.92     13.65 o 
  -2  12   4     1656.49     1780.28     28.97 o 
  -1  12   4      192.89      215.08      4.34 o 
   0  12   4      675.68      689.02      8.56 o 
   1  12   4        8.89        1.48      1.45 o 
   2  12   4        1.63       12.24      1.99 o 
   3  12   4      119.27      113.25      8.41 o 
   4  12   4       24.08       28.71      3.12 o 
   5  12   4      183.44      163.41      8.71 o 
   6  12   4       50.72       41.58      3.99 o 
   7  12   4      977.80      877.01     16.49 o 
   8  12   4       70.44       56.19      5.04 o 
   9  12   4      137.08      128.01      6.95 o 
  10  12   4       31.44       35.88      4.84 o 
  11  12   4        7.32       14.16      3.43 o 
  12  12   4        3.48        4.53      3.05 o 
  13  12   4       12.60       10.06      7.29 o 
  14  12   4        1.15       -1.72      3.62 o 
 -14  13   4       17.86       22.74      8.31 o 
 -13  13   4        4.30        2.39      3.85 o 
 -12  13   4       57.49       50.67      6.07 o 
 -11  13   4      266.12      283.14     13.94 o 
 -10  13   4        6.25       -2.28      3.12 o 
  -9  13   4       11.95       18.90      4.79 o 
  -8  13   4        0.47       -3.67      3.67 o 
  -7  13   4       43.25       43.80      6.05 o 
  -6  13   4      627.68      539.40     15.75 o 
  -5  13   4      181.35      143.58      7.90 o 
  -4  13   4        0.01        0.42      3.87 o 
  -3  13   4        2.77        0.83      2.56 o 
  -2  13   4      362.94      351.25      8.63 o 
  -1  13   4      845.24      812.80     11.24 o 
   0  13   4      844.77      815.04     11.20 o 
   1  13   4      415.17      445.31      8.20 o 
   2  13   4      143.40      125.78      4.41 o 
   3  13   4      432.49      425.41      8.82 o 
   4  13   4      268.71      278.80      7.38 o 
   5  13   4     1310.78     1255.86     19.36 o 
   6  13   4        3.63        5.63      2.46 o 
   7  13   4      335.61      375.54     10.34 o 
   8  13   4      276.72      223.93      8.35 o 
   9  13   4      180.06      206.86      8.60 o 
  10  13   4        0.04        1.58      3.11 o 
  11  13   4       49.56       34.87      5.22 o 
  12  13   4        2.71        3.18      3.11 o 
  13  13   4       29.02       25.90      5.12 o 
 -13  14   4        1.68        2.51      3.90 o 
 -12  14   4      359.10      368.03     16.65 o 
 -11  14   4      530.03      577.51     20.28 o 
 -10  14   4        4.65       13.33      4.79 o 
  -9  14   4      208.26      220.64     11.75 o 
  -8  14   4       71.51       78.50      9.69 o 
  -7  14   4       19.29       22.26      6.53 o 
  -6  14   4       33.85       46.96      5.98 o 
  -5  14   4      339.16      341.45     12.06 o 
  -4  14   4       91.69       86.94      6.69 o 
  -3  14   4      174.76      172.23      7.87 o 
  -2  14   4        6.21        2.64      3.00 o 
  -1  14   4        7.44        0.69      1.66 o 
   0  14   4      268.59      252.91      6.09 o 
   1  14   4      735.60      690.72     11.09 o 
   2  14   4      600.46      647.08     12.20 o 
   3  14   4      369.36      339.66      7.88 o 
   4  14   4       75.30       76.93      4.54 o 
   5  14   4     1577.11     1419.95     21.35 o 
   6  14   4      532.88      512.08     11.78 o 
   7  14   4      166.05      135.50      7.76 o 
   8  14   4        0.60        1.91      2.74 o 
   9  14   4       87.23       95.18      6.89 o 
  10  14   4      190.48      178.90      8.72 o 
  11  14   4      274.14      277.90     11.11 o 
  12  14   4      124.73      131.26     13.65 o 
  13  14   4      198.64      193.11      9.66 o 
 -12  15   4      169.60      157.95     20.42 o 
 -11  15   4       88.50      123.09     21.71 o 
 -10  15   4      161.44      154.34     16.19 o 
  -9  15   4        8.94       10.57      4.71 o 
  -8  15   4       93.62      105.38     14.20 o 
  -7  15   4      205.87      224.15     11.23 o 
  -6  15   4      146.03      138.30      8.68 o 
  -5  15   4      154.36      136.34     11.60 o 
  -4  15   4       16.55       23.54      4.35 o 
  -3  15   4        9.22       11.03      3.35 o 
  -2  15   4        0.26       -1.42      2.55 o 
  -1  15   4      961.83      942.11     14.12 o 
   0  15   4      621.46      590.05     10.23 o 
   1  15   4      299.52      318.02      7.10 o 
   2  15   4       56.32       71.07      3.97 o 
   3  15   4       41.95       38.04      3.31 o 
   4  15   4       46.13       41.88      3.99 o 
   5  15   4        4.29        3.75      2.29 o 
   6  15   4       65.22       53.95      4.67 o 
   7  15   4      146.10      126.84      7.31 o 
   8  15   4       69.51       67.56      5.80 o 
   9  15   4      367.65      368.58     11.71 o 
  10  15   4      290.34      304.02     13.91 o 
  11  15   4       27.20       31.97      5.25 o 
  12  15   4        7.77        1.19      4.69 o 
 -12  16   4       11.03        8.70      7.88 o 
 -11  16   4       49.79       39.02      7.14 o 
 -10  16   4       16.33       24.82      5.91 o 
  -9  16   4        7.55        4.16      4.03 o 
  -8  16   4       58.62       65.77     12.25 o 
  -7  16   4        2.37        6.23      4.01 o 
  -6  16   4       77.37       59.86      6.75 o 
  -5  16   4       83.17       91.41      7.30 o 
  -4  16   4      330.64      320.73     11.66 o 
  -3  16   4      139.24      135.55     10.51 o 
  -2  16   4       12.42       19.59      3.75 o 
  -1  16   4       76.04       66.95      3.81 o 
   0  16   4      345.79      306.11      7.16 o 
   1  16   4        0.01        0.45      2.06 o 
   2  16   4       31.35       25.96      2.90 o 
   3  16   4      165.75      178.13      6.00 o 
   4  16   4      290.44      281.96      7.86 o 
   5  16   4        0.02       -2.51      2.51 o 
   6  16   4       42.28       41.47      4.46 o 
   7  16   4      181.83      194.69      7.90 o 
   8  16   4      139.14      127.35     10.40 o 
   9  16   4        3.65       11.49      3.77 o 
  10  16   4      554.84      595.22     24.05 o 
  11  16   4      190.61      203.46      9.84 o 
  12  16   4        0.24       -4.44      5.51 o 
 -11  17   4        3.41        6.80      4.68 o 
 -10  17   4      115.04      134.05     24.58 o 
  -9  17   4       25.96       18.53      6.31 o 
  -8  17   4        8.57       10.57     11.64 o 
  -7  17   4        7.99        8.54      9.16 o 
  -6  17   4      240.36      252.36     11.51 o 
  -5  17   4      269.73      244.47     10.84 o 
  -4  17   4       13.16       20.96      4.41 o 
  -3  17   4      585.20      613.01     16.08 o 
  -2  17   4       54.19       57.45      5.40 o 
  -1  17   4       19.67       36.26      4.24 o 
   0  17   4       53.49       62.84      4.83 o 
   1  17   4      165.62      166.41      6.03 o 
   2  17   4      232.19      223.36      6.58 o 
   3  17   4       19.26       21.97      2.99 o 
   4  17   4      144.35      154.66      6.06 o 
   5  17   4      157.64      149.82      6.27 o 
   6  17   4       83.95       73.02      5.42 o 
   7  17   4      178.18      201.27     12.06 o 
   8  17   4      136.23      155.45     11.84 o 
   9  17   4       76.96       82.52      6.88 o 
  10  17   4       93.91      105.99      8.00 o 
  11  17   4      524.57      554.01     23.50 o 
 -10  18   4        0.32        1.55      6.39 o 
  -9  18   4      200.73      203.87     27.10 o 
  -8  18   4       45.90       52.30      7.69 o 
  -7  18   4       55.14       50.11     14.04 o 
  -6  18   4       41.33       39.66      6.07 o 
  -5  18   4      115.11      138.48      9.54 o 
  -4  18   4       65.43       78.76      7.10 o 
  -3  18   4        2.27        7.06      8.70 o 
  -2  18   4        3.36        9.57     14.13 o 
  -1  18   4      112.57      150.48     17.38 o 
   0  18   4       19.57       16.06      4.83 o 
   1  18   4       28.31       30.77      3.22 o 
   2  18   4        3.74        8.71      3.27 o 
   3  18   4        5.00        4.04      2.36 o 
   4  18   4       23.09       20.52      3.25 o 
   5  18   4       14.57       12.40      6.90 o 
   6  18   4      235.71      229.86     12.90 o 
   7  18   4       44.71       46.61      4.89 o 
   8  18   4       36.44       35.61      4.83 o 
   9  18   4      141.98      129.03     10.73 o 
  10  18   4      410.49      434.93     13.71 o 
  -9  19   4        6.52       20.51     17.72 o 
  -8  19   4        7.76       12.25      4.92 o 
  -7  19   4      135.70      146.69     10.02 o 
  -6  19   4       11.97        4.14      4.43 o 
  -5  19   4       37.87       32.81      5.65 o 
  -4  19   4       46.58       64.13      6.70 o 
  -3  19   4      362.94      392.83     25.75 o 
  -2  19   4      680.32      714.49     17.37 o 
  -1  19   4      247.32      270.24     11.65 o 
   0  19   4      101.35      116.14      5.10 o 
   1  19   4       79.68       91.27      4.69 o 
   2  19   4        6.20        3.51      2.74 o 
   3  19   4       86.49       75.36      4.79 o 
   4  19   4       86.79       76.10      4.99 o 
   5  19   4       45.47       61.10      4.94 o 
   6  19   4       53.72       50.31      4.80 o 
   7  19   4       32.94       47.60      9.85 o 
   8  19   4       22.53       28.90      5.01 o 
   9  19   4       14.80       10.76      3.88 o 
  -8  20   4      606.43      666.21     21.50 o 
  -7  20   4      704.74      698.34     34.62 o 
  -6  20   4       61.88       71.79     16.88 o 
  -5  20   4       27.70       24.81     13.10 o 
  -4  20   4      149.21      179.22      9.36 o 
  -3  20   4        0.22        5.36      6.23 o 
  -2  20   4       84.52      101.06      8.41 o 
  -1  20   4      265.24      311.01     12.62 o 
   0  20   4       76.09       57.34      5.41 o 
   1  20   4       37.01       46.12      3.82 o 
   2  20   4       38.93       39.05      3.70 o 
   3  20   4      145.07      161.68      6.93 o 
   4  20   4        6.59        7.65      2.75 o 
   5  20   4       21.74       17.79      3.41 o 
   6  20   4      105.05      127.23     10.38 o 
   7  20   4       36.47       40.97      4.71 o 
   8  20   4      126.55      139.60     10.73 o 
  -7  21   4        8.80       16.89      5.84 o 
  -6  21   4        0.20       -0.27      5.07 o 
  -5  21   4       40.92       63.27     12.25 o 
  -4  21   4      138.36      150.07      8.81 o 
  -3  21   4      417.50      444.36     17.21 o 
  -2  21   4      106.04      129.08      9.27 o 
  -1  21   4       98.60       92.93      6.77 o 
   0  21   4        7.94        5.00      3.11 o 
   1  21   4      219.21      204.32      6.47 o 
   2  21   4       68.66       80.75     10.42 o 
   3  21   4       25.33       20.09      4.26 o 
   4  21   4        0.54        1.59      2.65 o 
   5  21   4      110.04      110.58      6.27 o 
   6  21   4        9.03        6.94      3.63 o 
  -5  22   4      189.84      206.65     27.82 o 
  -4  22   4       14.03       14.62      5.63 o 
  -3  22   4       15.73       14.52      5.33 o 
  -2  22   4      133.84      133.64      7.93 o 
  -1  22   4       40.49       38.64      4.96 o 
   0  22   4        4.53        0.98      4.98 o 
   1  22   4        0.42       -1.26      2.19 o 
   2  22   4       19.77       24.46      5.00 o 
   3  22   4        4.87        1.61      3.90 o 
   4  22   4       11.17       22.06      3.31 o 
  -1  23   4       45.66       52.73     18.32 o 
   0  23   4       67.25       55.00      5.15 o 
   1  23   4       45.99       62.91     13.49 o 
 -16   1   5       47.00       47.45      4.87 o 
 -15   1   5      215.73      237.78      8.17 o 
 -14   1   5      162.21      159.72      5.60 o 
 -13   1   5      279.02      293.01      7.02 o 
 -12   1   5       11.48       20.59      2.20 o 
 -11   1   5      129.61      126.76      3.70 o 
 -10   1   5     2777.24     2666.43     20.39 o 
  -9   1   5      532.71      507.02      6.69 o 
  -8   1   5      145.29      139.33      2.76 o 
  -7   1   5     1804.92     1779.58     12.50 o 
  -6   1   5      146.23      107.19      2.29 o 
  -5   1   5      141.55      141.87      2.27 o 
  -4   1   5     2951.88     3272.02     18.73 o 
  -3   1   5     3701.22     3700.65     23.07 o 
  -2   1   5        4.57        5.80      0.82 o 
  -1   1   5     2495.27     2727.83     22.35 o 
   0   1   5     2634.18     2794.22     22.65 o 
   1   1   5     2559.47     2592.61     22.97 o 
   2   1   5        0.32        1.07      0.68 o 
   3   1   5        3.10        4.47      0.58 o 
   4   1   5      202.39      235.88      2.52 o 
   5   1   5      823.42      833.63      6.50 o 
   6   1   5     1209.13     1115.11      8.35 o 
   7   1   5      203.98      214.23      3.31 o 
   8   1   5       36.92       26.99      1.57 o 
   9   1   5      408.53      353.37      7.85 o 
  10   1   5       77.40       75.74      2.95 o 
  11   1   5       21.77       39.40      2.62 o 
  12   1   5      195.65      246.96      5.66 o 
  13   1   5     1135.60     1127.74     26.59 o 
  14   1   5        2.20        1.18      2.07 o 
  15   1   5        0.58       -0.42      5.02 o 
  16   1   5        0.25        5.41      3.50 o 
 -16   2   5       30.45       17.85      9.07 o 
 -15   2   5      201.06      245.29      6.96 o 
 -14   2   5      121.42      133.62      5.32 o 
 -13   2   5      166.28      150.70      5.29 o 
 -12   2   5       35.28       38.18      3.18 o 
 -11   2   5      505.58      480.01      7.04 o 
 -10   2   5        0.00       -1.26      1.26 o 
  -9   2   5     1697.47     1628.62     12.88 o 
  -8   2   5      825.48      723.99      7.10 o 
  -7   2   5       40.88       35.09      1.72 o 
  -6   2   5     1885.07     1993.29     12.79 o 
  -5   2   5     4581.98     4954.44     30.44 o 
  -4   2   5     1004.21      967.14      7.31 o 
  -3   2   5     4791.34     5189.52     33.40 o 
  -2   2   5     2427.77     2491.31     22.19 o 
  -1   2   5     1022.04      972.14     13.67 o 
   0   2   5      629.91      699.78      8.29 o 
   1   2   5     3954.11     4376.48     41.68 o 
   2   2   5     2602.90     2564.35     20.21 o 
   3   2   5       25.28       24.36      1.23 o 
   4   2   5     1107.31     1110.31      7.64 o 
   5   2   5     2333.76     2378.85     16.58 o 
   6   2   5      459.17      328.49      3.82 o 
   7   2   5      129.67      123.60      2.79 o 
   8   2   5      684.57      675.92      7.34 o 
   9   2   5      208.89      212.97      4.20 o 
  10   2   5        9.98       36.50      2.16 o 
  11   2   5      106.53      134.98      5.46 o 
  12   2   5      825.38      743.62     17.80 o 
  13   2   5       99.64      105.40      6.79 o 
  14   2   5        0.49       -2.28      2.28 o 
  15   2   5       12.79       17.05      3.37 o 
  16   2   5      252.00      259.35     10.67 o 
 -16   3   5       11.35       12.97      3.04 o 
 -15   3   5      153.45      167.19      6.03 o 
 -14   3   5       52.27       47.31      3.82 o 
 -13   3   5       11.44       11.08      2.48 o 
 -12   3   5        0.29       -0.41      1.86 o 
 -11   3   5       19.70        7.35      2.06 o 
 -10   3   5      637.09      622.66     12.06 o 
  -9   3   5     3175.24     3101.96     23.31 o 
  -8   3   5       72.74       67.99      2.13 o 
  -7   3   5     1062.84     1076.14      9.14 o 
  -6   3   5      404.79      404.15      4.21 o 
  -5   3   5       18.10       18.28      1.21 o 
  -4   3   5     2132.72     2275.95     17.84 o 
  -3   3   5      674.81      772.09      8.76 o 
  -2   3   5     1262.27     1410.21     14.84 o 
  -1   3   5     3135.05     3187.80     32.09 o 
   0   3   5     2557.02     2628.51     30.41 o 
   1   3   5     3705.65     3961.81     33.54 o 
   2   3   5      111.02      106.78      2.54 o 
   3   3   5     9140.87     9991.93     65.01 o 
   4   3   5      128.41      173.59      2.94 o 
   5   3   5      905.58      884.74      7.64 o 
   6   3   5       80.27       63.90      2.03 o 
   7   3   5      154.80      111.09      3.01 o 
   8   3   5      247.28      186.72      4.21 o 
   9   3   5      160.03      181.76      4.38 o 
  10   3   5       75.93       52.07      3.13 o 
  11   3   5        4.65        6.18      1.88 o 
  12   3   5      232.67      234.89      6.63 o 
  13   3   5      328.57      341.36      8.97 o 
  14   3   5      151.55      148.19      8.74 o 
  15   3   5       17.53       21.58      3.47 o 
  16   3   5       69.30       75.43      5.26 o 
 -16   4   5       24.78        7.07      3.69 o 
 -15   4   5        2.03        0.32      2.39 o 
 -14   4   5       33.10       43.72      3.70 o 
 -13   4   5        0.58        1.76      2.08 o 
 -12   4   5      257.97      251.04      7.00 o 
 -11   4   5       33.64       47.25      3.19 o 
 -10   4   5      554.51      573.58      8.37 o 
  -9   4   5       95.45       71.17      3.07 o 
  -8   4   5      669.43      658.13      7.79 o 
  -7   4   5      146.52      126.85      3.00 o 
  -6   4   5      296.45      318.18      4.48 o 
  -5   4   5      307.55      273.00      4.00 o 
  -4   4   5      691.17      807.64      7.94 o 
  -3   4   5     1695.80     1767.47     20.19 o 
  -2   4   5      340.26      349.49      5.93 o 
  -1   4   5     3484.29     3649.75     36.47 o 
   0   4   5     9601.17    10318.09    281.17 o 
   1   4   5     7373.60     8297.29     74.51 o 
   2   4   5      562.49      566.56      8.06 o 
   3   4   5       12.66       10.41      1.23 o 
   4   4   5     3074.46     3366.39     25.74 o 
   5   4   5      434.30      624.94      7.30 o 
   6   4   5      789.31      800.22      8.09 o 
   7   4   5       15.70       18.75      1.84 o 
   8   4   5      467.78      369.94      5.95 o 
   9   4   5       50.39       66.70      3.08 o 
  10   4   5      411.42      448.74      7.72 o 
  11   4   5      605.57      530.98      8.82 o 
  12   4   5       40.42       35.17      3.50 o 
  13   4   5      172.44      187.35      7.73 o 
  14   4   5      161.67      196.06      7.13 o 
  15   4   5      246.40      266.96      8.37 o 
  16   4   5       85.16      113.90     10.98 o 
 -16   5   5       15.51        3.22      3.60 o 
 -15   5   5      105.00       95.65      6.30 o 
 -14   5   5       54.28       70.78      4.17 o 
 -13   5   5      315.86      340.54      7.47 o 
 -12   5   5       10.31       14.21      2.38 o 
 -11   5   5       99.58       85.46      3.86 o 
 -10   5   5      289.49      272.47      5.54 o 
  -9   5   5       93.10       68.75      3.15 o 
  -8   5   5     1156.06     1058.29     10.13 o 
  -7   5   5      771.06      755.34      7.72 o 
  -6   5   5     2661.54     2507.58     17.59 o 
  -5   5   5      150.06      138.51      3.48 o 
  -4   5   5       12.22        6.03      1.68 o 
  -3   5   5     1416.34     1373.27     13.44 o 
  -2   5   5     8925.29     9361.01     87.40 o 
  -1   5   5      471.68      477.26     17.02 o 
   0   5   5     5436.72     5871.64     76.11 o 
   1   5   5      723.90      840.82     10.29 o 
   2   5   5     1573.69     1780.86     24.32 o 
   3   5   5      130.18      225.42      5.24 o 
   4   5   5     1245.45     1187.05     12.24 o 
   5   5   5        4.61        7.92      1.28 o 
   6   5   5       32.35       31.72      1.80 o 
   7   5   5      547.64      502.28      6.64 o 
   8   5   5      424.75      435.01      6.44 o 
   9   5   5      588.40      595.01      8.10 o 
  10   5   5      362.90      349.50      6.27 o 
  11   5   5      985.15      967.09     15.22 o 
  12   5   5      147.03      161.57      5.20 o 
  13   5   5       83.92       87.49      4.70 o 
  14   5   5      145.51      147.00      7.15 o 
  15   5   5      168.34      175.06      9.21 o 
  16   5   5       36.75       51.82      6.12 o 
 -16   6   5       90.96       88.31      7.05 o 
 -15   6   5        7.95        9.10      3.82 o 
 -14   6   5     1163.22     1189.98     19.33 o 
 -13   6   5      260.39      314.05      9.10 o 
 -12   6   5       28.16       32.15      3.69 o 
 -11   6   5       88.30       78.23      5.01 o 
 -10   6   5        0.87       -0.74      1.34 o 
  -9   6   5     1335.67     1317.21     13.44 o 
  -8   6   5     1665.26     1534.50     14.27 o 
  -7   6   5      199.47      213.28      5.16 o 
  -6   6   5      268.19      274.12      5.18 o 
  -5   6   5      115.36      108.67      3.27 o 
  -4   6   5     1119.07     1113.50     13.74 o 
  -3   6   5     1210.85     1481.73     14.54 o 
  -2   6   5     4490.51     4687.21     38.14 o 
  -1   6   5     2001.24     2112.24     23.21 o 
   0   6   5      614.15      736.44     10.05 o 
   1   6   5       27.25       72.63      2.63 o 
   2   6   5     2318.44     2564.59     28.62 o 
   3   6   5       15.94       32.77      3.22 o 
   4   6   5        5.76       10.77      1.42 o 
   5   6   5     1121.98     1106.52     13.94 o 
   6   6   5      904.45      813.77     11.83 o 
   7   6   5      107.50      138.65      3.59 o 
   8   6   5      740.09      706.84     12.11 o 
   9   6   5      125.76      109.93      3.53 o 
  10   6   5       13.28       13.86      2.07 o 
  11   6   5        5.62        4.25      1.74 o 
  12   6   5      471.61      490.12     10.53 o 
  13   6   5       23.60       24.10      3.61 o 
  14   6   5       89.20       85.23      6.24 o 
  15   6   5       30.29       32.75      5.26 o 
 -16   7   5       35.63       37.83      5.33 o 
 -15   7   5        2.00        3.57      3.44 o 
 -14   7   5       28.62       30.21      4.30 o 
 -13   7   5        7.42       12.25      3.44 o 
 -12   7   5       32.93       28.55      4.88 o 
 -11   7   5       78.25       75.95      5.56 o 
 -10   7   5       63.00       61.12      5.58 o 
  -9   7   5       69.31       76.95      5.03 o 
  -8   7   5       82.31       79.15      4.23 o 
  -7   7   5        1.33       -1.65      1.65 o 
  -6   7   5       42.63       42.18      2.55 o 
  -5   7   5      647.49      668.72      8.34 o 
  -4   7   5     1163.33     1203.71     14.80 o 
  -3   7   5      147.80      185.94      3.65 o 
  -2   7   5      126.67      126.92      3.18 o 
  -1   7   5      167.51      140.88      3.31 o 
   0   7   5     2449.21     2838.14     29.43 o 
   1   7   5     1908.82     2056.55     41.51 o 
   2   7   5     1806.95     1839.14     21.93 o 
   3   7   5     1957.27     2237.16     25.76 o 
   4   7   5       31.07       26.87      2.84 o 
   5   7   5      936.47      917.52     12.40 o 
   6   7   5      419.38      381.48      7.66 o 
   7   7   5      336.10      338.16      9.28 o 
   8   7   5      227.07      234.45      6.65 o 
   9   7   5        2.59        0.52      2.48 o 
  10   7   5        0.27        5.15      2.35 o 
  11   7   5       63.66       50.77      4.99 o 
  12   7   5       12.77       12.44      3.38 o 
  13   7   5       13.06       12.00      3.18 o 
  14   7   5        1.58       -1.36      3.07 o 
  15   7   5       13.91       14.20      4.42 o 
 -15   8   5        9.96        9.43      3.74 o 
 -14   8   5        2.20        8.32      3.61 o 
 -13   8   5      381.00      369.78     12.63 o 
 -12   8   5      175.97      211.02      9.45 o 
 -11   8   5      232.84      263.84     16.75 o 
 -10   8   5      258.68      233.48      7.87 o 
  -9   8   5      109.50      116.48      6.25 o 
  -8   8   5       41.02       54.24      4.30 o 
  -7   8   5        7.40       14.22      2.30 o 
  -6   8   5      216.47      209.17      6.12 o 
  -5   8   5      159.09      183.07      4.98 o 
  -4   8   5       68.70       61.68      3.54 o 
  -3   8   5        0.33        2.78      1.25 o 
  -2   8   5     3854.36     4124.43     33.54 o 
  -1   8   5      689.15      634.81      9.27 o 
   0   8   5       52.80       86.62      2.48 o 
   1   8   5       35.38       36.35      1.88 o 
   2   8   5      158.39      209.16      4.90 o 
   3   8   5     4151.27     4193.90     45.31 o 
   4   8   5       13.89        6.88      2.24 o 
   5   8   5     1249.53     1091.62     14.05 o 
   6   8   5      548.63      481.00      8.81 o 
   7   8   5      421.81      383.60      8.17 o 
   8   8   5        6.41        1.40      2.01 o 
   9   8   5      878.66      860.43     14.95 o 
  10   8   5       18.95       17.97      3.14 o 
  11   8   5        7.95        6.37      2.82 o 
  12   8   5      187.89      198.61      8.72 o 
  13   8   5     1100.29     1122.12     21.88 o 
  14   8   5        0.49        2.36      2.74 o 
  15   8   5      339.30      384.03     13.53 o 
 -15   9   5        6.11        6.56      4.97 o 
 -14   9   5      202.44      230.70     12.56 o 
 -13   9   5      121.64      109.02      9.78 o 
 -12   9   5       64.58       54.68      7.04 o 
 -11   9   5      860.23      818.31     15.71 o 
 -10   9   5      137.44      119.21      6.01 o 
  -9   9   5      208.97      176.97      6.65 o 
  -8   9   5        1.94        4.13      2.30 o 
  -7   9   5      651.68      623.46     12.07 o 
  -6   9   5       17.46       25.64      3.29 o 
  -5   9   5      230.61      249.38      7.05 o 
  -4   9   5      132.64      133.10      5.08 o 
  -3   9   5      170.62      158.51      3.85 o 
  -2   9   5      423.58      395.49      6.07 o 
  -1   9   5      818.62      834.66      9.68 o 
   0   9   5     3040.97     3227.06     26.41 o 
   1   9   5      901.59      841.73      9.23 o 
   2   9   5     1972.34     1989.77     21.43 o 
   3   9   5      985.84      937.15     12.18 o 
   4   9   5      641.07      603.79     11.28 o 
   5   9   5      143.74      122.87      5.38 o 
   6   9   5      675.07      689.60     13.36 o 
   7   9   5      987.82      956.49     14.93 o 
   8   9   5       79.37       59.98      4.15 o 
   9   9   5       58.16       38.85      3.78 o 
  10   9   5      118.17      137.19      6.10 o 
  11   9   5       11.81       15.49      3.34 o 
  12   9   5       25.63       14.61      3.87 o 
  13   9   5       21.92       36.06      5.31 o 
  14   9   5      138.82      136.42      8.30 o 
  15   9   5        2.77       -0.24      4.43 o 
 -15  10   5        2.51        3.44      4.84 o 
 -14  10   5      213.75      207.36     12.28 o 
 -13  10   5      390.21      408.88     22.83 o 
 -12  10   5       25.13       20.43      4.08 o 
 -11  10   5       52.29       57.55      5.12 o 
 -10  10   5       41.46       54.54      5.20 o 
  -9  10   5      146.52      126.85      6.00 o 
  -8  10   5      987.49      856.47     18.14 o 
  -7  10   5     2658.73     2653.87     32.18 o 
  -6  10   5      298.28      285.82      7.97 o 
  -5  10   5      319.33      298.07      8.72 o 
  -4  10   5        0.81        1.58      2.20 o 
  -3  10   5     3013.05     3072.09     33.00 o 
  -2  10   5     2190.13     2394.03     24.47 o 
  -1  10   5       70.81       71.18      3.67 o 
   0  10   5        7.61       20.90      1.78 o 
   1  10   5      987.97      891.94     13.33 o 
   2  10   5      581.93      585.85      8.32 o 
   3  10   5      198.40      217.78      8.55 o 
   4  10   5       31.77       35.44      3.34 o 
   5  10   5      642.36      702.70     13.18 o 
   6  10   5        0.01        1.69      2.29 o 
   7  10   5        0.35        2.61      2.47 o 
   8  10   5      109.23      104.69      5.13 o 
   9  10   5     1417.70     1293.97     18.78 o 
  10  10   5      122.50      130.28      6.57 o 
  11  10   5       57.06       50.37      4.59 o 
  12  10   5       51.90       52.44      5.74 o 
  13  10   5        5.73        4.18      4.87 o 
  14  10   5       10.29       16.52      4.58 o 
 -14  11   5       13.61        8.84      9.18 o 
 -13  11   5       20.78       21.36      5.19 o 
 -12  11   5       11.59       11.43      4.20 o 
 -11  11   5      345.42      371.58     11.01 o 
 -10  11   5        0.97        5.46      2.68 o 
  -9  11   5      211.41      167.51      8.41 o 
  -8  11   5        4.19        3.80      3.17 o 
  -7  11   5        4.12        2.41      2.99 o 
  -6  11   5       69.84       51.62      4.82 o 
  -5  11   5       82.99       49.41      4.50 o 
  -4  11   5      368.52      344.44     19.04 o 
  -3  11   5       16.46        4.99      3.73 o 
  -2  11   5       37.78       34.37      3.21 o 
  -1  11   5       51.53       32.11      3.14 o 
   0  11   5        3.72        1.72      1.37 o 
   1  11   5      292.69      323.94      5.96 o 
   2  11   5      497.59      593.02      8.61 o 
   3  11   5       32.13       28.87      3.02 o 
   4  11   5      586.61      551.74     11.04 o 
   5  11   5      448.35      433.64     10.08 o 
   6  11   5      160.02      121.85      5.75 o 
   7  11   5        5.94        4.16      2.62 o 
   8  11   5       71.10       59.22      7.30 o 
   9  11   5       19.73       11.46      3.38 o 
  10  11   5       31.06       23.46      3.45 o 
  11  11   5      270.94      288.36      8.97 o 
  12  11   5       43.14       50.28      5.05 o 
  13  11   5        0.52        4.38      3.72 o 
  14  11   5       32.86       27.58      5.52 o 
 -14  12   5       46.27       51.31     10.17 o 
 -13  12   5        0.20        6.42      7.14 o 
 -12  12   5      200.07      228.70     10.17 o 
 -11  12   5        7.99        8.41      4.72 o 
 -10  12   5        0.52       -1.41      3.05 o 
  -9  12   5      273.03      263.51     17.05 o 
  -8  12   5      578.04      556.58     19.65 o 
  -7  12   5       40.94       38.80      5.71 o 
  -6  12   5       22.23       12.17      4.10 o 
  -5  12   5        6.31       12.92      3.63 o 
  -4  12   5        2.54        7.53      3.15 o 
  -3  12   5      581.12      521.03     13.46 o 
  -2  12   5        4.56       10.94      2.44 o 
  -1  12   5        1.38        3.62      2.04 o 
   0  12   5        4.62        1.68      1.57 o 
   1  12   5       31.63       25.54      2.42 o 
   2  12   5     2305.75     2411.94     33.80 o 
   3  12   5        9.98        6.90      2.58 o 
   4  12   5      210.63      184.10      7.06 o 
   5  12   5     1243.34     1227.46     19.37 o 
   6  12   5      208.54      189.55      7.12 o 
   7  12   5       85.11       55.82      4.89 o 
   8  12   5      231.30      254.08     12.89 o 
   9  12   5      518.94      512.04     14.64 o 
  10  12   5       12.38        8.66      3.59 o 
  11  12   5       15.60       14.78      4.36 o 
  12  12   5      192.02      162.28      7.55 o 
  13  12   5       90.03       61.97      6.53 o 
  14  12   5        0.92        5.57      3.94 o 
 -13  13   5       51.89       59.30      6.51 o 
 -12  13   5      171.36      172.63     12.13 o 
 -11  13   5      535.55      570.14     20.34 o 
 -10  13   5        0.73        1.34      5.41 o 
  -9  13   5       88.19       79.05      8.25 o 
  -8  13   5       10.19        8.36      4.75 o 
  -7  13   5       91.50       95.38      8.22 o 
  -6  13   5       60.56       50.96      6.11 o 
  -5  13   5     1714.47     1552.72     29.75 o 
  -4  13   5      777.02      616.08     15.82 o 
  -3  13   5       80.86       88.43      6.13 o 
  -2  13   5      409.94      360.04     12.29 o 
  -1  13   5      522.60      491.15     10.51 o 
   0  13   5     1652.24     1534.84     20.16 o 
   1  13   5      166.61      142.70      4.92 o 
   2  13   5     2417.84     2245.12     32.09 o 
   3  13   5      310.79      314.07      8.79 o 
   4  13   5      570.07      568.83     13.02 o 
   5  13   5      178.67      203.86      8.14 o 
   6  13   5        0.17       -2.25      2.25 o 
   7  13   5       69.35       76.55      5.73 o 
   8  13   5        8.54       13.25      3.40 o 
   9  13   5        1.82        4.80      3.15 o 
  10  13   5        2.77       -2.13      2.99 o 
  11  13   5       57.23       44.13      6.40 o 
  12  13   5        9.09        2.01      3.23 o 
  13  13   5        0.20       -0.74      3.56 o 
 -13  14   5       27.71       41.36     13.70 o 
 -12  14   5      283.79      287.98     14.90 o 
 -11  14   5       20.42       19.81      5.71 o 
 -10  14   5        9.40       19.32      5.36 o 
  -9  14   5        1.51        9.02      4.36 o 
  -8  14   5       11.53       17.68      4.90 o 
  -7  14   5        0.17        0.40      3.95 o 
  -6  14   5      120.30      111.42      7.84 o 
  -5  14   5       96.40       96.29      8.34 o 
  -4  14   5       18.89       22.38      6.82 o 
  -3  14   5       58.03       52.86      5.36 o 
  -2  14   5      158.74      149.53      7.19 o 
  -1  14   5      474.26      392.86     11.00 o 
   0  14   5     1165.01     1223.62     25.92 o 
   1  14   5       27.12       32.17      3.45 o 
   2  14   5      372.47      359.39      9.18 o 
   3  14   5      582.34      540.35     10.93 o 
   4  14   5      328.66      342.16      8.85 o 
   5  14   5       56.82       69.80      5.81 o 
   6  14   5       30.75       27.46      5.50 o 
   7  14   5       58.39       63.70      5.34 o 
   8  14   5       15.47       23.55      4.03 o 
   9  14   5        3.65        2.39      3.00 o 
  10  14   5       35.64       26.47      4.79 o 
  11  14   5       52.63       51.81      6.09 o 
  12  14   5        2.88        2.79      3.24 o 
  13  14   5        5.74        7.92      4.00 o 
 -12  15   5       24.55       33.03     14.69 o 
 -11  15   5       45.12       61.90     14.26 o 
 -10  15   5        1.22        2.53      3.96 o 
  -9  15   5        7.85        8.58      6.56 o 
  -8  15   5        1.55       -3.16      3.70 o 
  -7  15   5       91.50      105.67      9.01 o 
  -6  15   5      151.63      140.73      8.81 o 
  -5  15   5        5.58       13.27      3.93 o 
  -4  15   5       28.45       36.85     10.59 o 
  -3  15   5     1247.12     1140.61     23.20 o 
  -2  15   5      136.28      147.17      7.32 o 
  -1  15   5      206.22      181.63      9.17 o 
   0  15   5       99.93      122.75      4.95 o 
   1  15   5      180.03      190.44      9.63 o 
   2  15   5        8.52        8.20      2.68 o 
   3  15   5        2.46        2.08      2.16 o 
   4  15   5        5.84        9.72      2.62 o 
   5  15   5      248.26      236.71      8.63 o 
   6  15   5       10.01       11.88      2.88 o 
   7  15   5      254.73      247.57      8.85 o 
   8  15   5      331.50      305.46     10.35 o 
   9  15   5      202.77      195.50      8.87 o 
  10  15   5      200.32      218.67      9.86 o 
  11  15   5      249.79      250.66     10.86 o 
  12  15   5        0.02        0.86      3.89 o 
 -12  16   5       31.50       34.12      9.56 o 
 -11  16   5       74.19       66.61     12.99 o 
 -10  16   5        4.53        8.84      8.87 o 
  -9  16   5      150.75      156.73     20.38 o 
  -8  16   5       81.55       64.93     10.49 o 
  -7  16   5        0.97        2.02      7.78 o 
  -6  16   5      267.48      251.27     11.52 o 
  -5  16   5       89.80       96.70     22.94 o 
  -4  16   5      896.42      876.79     20.71 o 
  -3  16   5       69.79       90.51      6.91 o 
  -2  16   5      123.64      113.80      6.74 o 
  -1  16   5      104.38      103.08     11.77 o 
   0  16   5      612.99      552.63     12.00 o 
   1  16   5      296.80      272.58     17.17 o 
   2  16   5      792.86      825.66     15.86 o 
   3  16   5       71.85       83.62      4.82 o 
   4  16   5        0.15       -1.83      2.03 o 
   5  16   5       50.10       45.40      4.35 o 
   6  16   5      769.95      771.44     15.77 o 
   7  16   5      194.07      180.75      9.00 o 
   8  16   5        4.45        5.91      4.75 o 
   9  16   5      230.54      236.18      9.87 o 
  10  16   5       32.35       33.92      5.30 o 
  11  16   5       65.07       74.17      7.13 o 
 -11  17   5        3.25       -2.68      4.34 o 
 -10  17   5       38.09       50.29      7.92 o 
  -9  17   5       60.10       59.91      8.16 o 
  -8  17   5        3.79        0.78      4.10 o 
  -7  17   5        4.29        8.84      5.85 o 
  -6  17   5       35.08       36.43      8.99 o 
  -5  17   5        0.51        1.65      3.59 o 
  -4  17   5       87.06       75.77      6.99 o 
  -3  17   5        0.09        2.03      6.24 o 
  -2  17   5        9.73        9.76      3.29 o 
  -1  17   5      388.71      372.70     11.31 o 
   0  17   5       67.95       62.78     10.28 o 
   1  17   5        2.17       -0.12      2.36 o 
   2  17   5       13.56       25.66      7.41 o 
   3  17   5      125.50       98.96      6.22 o 
   4  17   5        2.93        0.04      2.26 o 
   5  17   5       19.91       13.98      3.04 o 
   6  17   5        7.85       18.87      3.57 o 
   7  17   5       11.72        6.19      3.27 o 
   8  17   5       19.73       18.68      3.91 o 
   9  17   5       56.69       57.49      6.12 o 
  10  17   5       54.65       72.75      6.97 o 
  11  17   5       41.93       43.75      9.43 o 
 -10  18   5       72.68       69.69      9.14 o 
  -9  18   5        8.25        0.04      5.97 o 
  -8  18   5      130.00      149.51     11.46 o 
  -7  18   5      332.71      331.78     37.60 o 
  -6  18   5       19.03       14.35      4.92 o 
  -5  18   5        9.89       10.50      4.48 o 
  -4  18   5      192.33      222.37     10.32 o 
  -3  18   5      146.71      151.80      8.29 o 
  -2  18   5      653.87      691.89     17.10 o 
  -1  18   5        1.37       -0.54      3.45 o 
   0  18   5      185.29      180.74      6.75 o 
   1  18   5      301.09      337.18      9.43 o 
   2  18   5       17.24       12.62      2.89 o 
   3  18   5       18.90       25.46      3.50 o 
   4  18   5       47.30       41.25      4.17 o 
   5  18   5      159.82      178.56      7.23 o 
   6  18   5       27.90       32.36      5.29 o 
   7  18   5       20.29       18.36      3.92 o 
   8  18   5        0.06       -1.28      2.75 o 
   9  18   5        0.48        6.42      3.42 o 
  10  18   5       36.82       46.11      5.77 o 
  -9  19   5       17.91       20.34      5.96 o 
  -8  19   5       19.06       27.54      6.28 o 
  -7  19   5       30.08       29.59      6.61 o 
  -6  19   5      109.98      114.60      9.33 o 
  -5  19   5        5.54       18.14      4.60 o 
  -4  19   5        3.28        0.10      4.37 o 
  -3  19   5      654.03      654.45     17.46 o 
  -2  19   5       26.03       27.80      5.84 o 
  -1  19   5       24.50       47.83      6.45 o 
   0  19   5        3.57        0.25      3.62 o 
   1  19   5       69.59       74.86      4.77 o 
   2  19   5        1.41        2.65      2.59 o 
   3  19   5       80.88       87.47      6.10 o 
   4  19   5       84.27       89.97      6.56 o 
   5  19   5      371.78      375.26     10.52 o 
   6  19   5       98.50      110.68      6.78 o 
   7  19   5       94.79       91.00     13.93 o 
   8  19   5        6.95        9.30      3.33 o 
   9  19   5       26.71       40.90      6.45 o 
  -8  20   5       23.40       27.68      8.95 o 
  -7  20   5        0.31        3.01      4.48 o 
  -6  20   5      157.83      155.37     16.83 o 
  -5  20   5        4.80        2.43      5.15 o 
  -4  20   5       91.79       98.46     13.49 o 
  -3  20   5       77.82       93.32      9.10 o 
  -2  20   5       59.81       58.64      7.48 o 
  -1  20   5       26.63       25.97      5.45 o 
   0  20   5        4.82        4.65      3.39 o 
   1  20   5      130.85      127.48      5.84 o 
   2  20   5        0.03       -1.19      2.44 o 
   3  20   5      200.42      189.78      7.11 o 
   4  20   5      194.38      202.93      7.64 o 
   5  20   5      133.91      150.02      7.09 o 
   6  20   5      242.01      240.28      8.88 o 
   7  20   5       81.21       81.16      6.32 o 
  -6  21   5       68.11       89.66     10.77 o 
  -5  21   5        5.06        7.82      3.58 o 
  -4  21   5        3.75        6.93      5.61 o 
  -3  21   5       61.30       65.09      8.28 o 
  -2  21   5       90.47       85.89      8.34 o 
  -1  21   5        0.50       -3.27      3.27 o 
   0  21   5      115.08      145.27      7.86 o 
   1  21   5       73.58       63.57      5.84 o 
   2  21   5        0.04        1.63      2.59 o 
   3  21   5       67.03       57.00      4.74 o 
   4  21   5      273.29      361.93     10.07 o 
   5  21   5      187.79      188.80      7.80 o 
   6  21   5        3.98       25.12      7.71 o 
  -4  22   5       77.30       80.85      9.51 o 
  -3  22   5      197.99      223.21     12.88 o 
  -2  22   5       70.37       69.69      8.16 o 
  -1  22   5       34.87       38.48      7.46 o 
   0  22   5       55.21       62.10      5.90 o 
   1  22   5       48.29       58.26      5.60 o 
   2  22   5       81.90       96.22      5.29 o 
   3  22   5        2.21        3.76      2.63 o 
   4  22   5        0.25        4.69      3.66 o 
 -16   0   6       86.50      135.44      9.81 o 
 -15   0   6       53.45       49.76      7.79 o 
 -14   0   6       56.35       64.60      7.04 o 
 -13   0   6      150.79      193.89      7.13 o 
 -12   0   6      355.64      370.68      9.38 o 
 -11   0   6      232.61      253.58      6.79 o 
 -10   0   6       33.58       31.33      2.97 o 
  -9   0   6     3074.15     3006.51     31.70 o 
  -8   0   6      790.75      878.30     12.47 o 
  -7   0   6      604.97      536.31     10.15 o 
  -6   0   6      712.14      635.13      8.13 o 
  -5   0   6     1880.52     2012.98     17.46 o 
  -4   0   6       67.31       36.28      1.77 o 
  -3   0   6     2979.90     3224.98     27.56 o 
  -2   0   6       14.88        1.29      0.70 o 
  -1   0   6     1438.81     1623.38     17.28 o 
   0   0   6     3212.43     3400.61     28.28 o 
   1   0   6      311.97      223.48      3.70 o 
   2   0   6     1051.12      925.27     10.54 o 
   3   0   6     1156.78     1117.52     12.36 o 
   4   0   6     7735.62     8434.64     60.45 o 
   5   0   6      475.97      441.04      8.13 o 
   6   0   6     1800.30     1837.42     17.57 o 
   7   0   6      486.45      579.34      8.65 o 
   8   0   6     6076.00     5791.57     53.40 o 
   9   0   6      201.48      189.94      6.01 o 
  10   0   6      311.10      253.58      7.80 o 
  11   0   6       82.70      139.07      6.17 o 
  12   0   6      313.98      429.96     10.92 o 
  13   0   6       71.21       97.61      5.76 o 
  14   0   6      105.22      117.18     10.42 o 
  15   0   6      251.63      253.51     14.89 o 
  16   0   6       21.68       26.93      7.18 o 
 -16   1   6       88.85       87.05      6.05 o 
 -15   1   6      122.78      124.08      6.46 o 
 -14   1   6      128.16      152.92      5.54 o 
 -13   1   6      271.33      282.91      6.92 o 
 -12   1   6       52.50       54.52      3.03 o 
 -11   1   6       94.30       79.29      3.04 o 
 -10   1   6      289.05      260.92      4.70 o 
  -9   1   6      334.59      366.65      5.42 o 
  -8   1   6     3539.32     3491.59     23.61 o 
  -7   1   6      744.37      664.02      6.93 o 
  -6   1   6      134.71      100.55      2.32 o 
  -5   1   6       39.52       48.26      1.46 o 
  -4   1   6        2.97        3.07      0.63 o 
  -3   1   6     2149.49     2576.47     15.98 o 
  -2   1   6     4334.11     4703.55     28.26 o 
  -1   1   6     5929.29     6386.23     35.82 o 
   0   1   6     7871.19     8609.09     50.44 o 
   1   1   6     7782.77     8325.79     51.23 o 
   2   1   6     1274.98     1359.66     10.02 o 
   3   1   6     3025.92     3190.07     19.77 o 
   4   1   6       12.25       16.66      0.90 o 
   5   1   6       21.30       28.51      1.17 o 
   6   1   6       73.82       80.30      2.57 o 
   7   1   6       98.87      119.12      2.58 o 
   8   1   6      942.79      953.04     11.04 o 
   9   1   6       38.22       32.21      2.05 o 
  10   1   6       77.24       63.23      3.01 o 
  11   1   6      361.00      412.47      7.32 o 
  12   1   6        4.02       10.64      2.30 o 
  13   1   6        0.06        2.44      2.47 o 
  14   1   6        1.87        6.81      2.61 o 
  15   1   6        5.15        5.73      3.70 o 
  16   1   6       69.95       76.61      7.12 o 
 -16   2   6       78.80       69.12      5.51 o 
 -15   2   6      111.78      126.94      5.53 o 
 -14   2   6       45.76       45.59      3.75 o 
 -13   2   6       27.12       18.35      2.81 o 
 -12   2   6       86.61       67.12      3.67 o 
 -11   2   6      413.25      414.70      6.22 o 
 -10   2   6      319.86      329.43      5.37 o 
  -9   2   6      744.04      694.05      8.13 o 
  -8   2   6        0.55       -0.49      0.98 o 
  -7   2   6      116.42      139.02      3.05 o 
  -6   2   6      723.35      726.81      6.49 o 
  -5   2   6       97.93      137.71      2.27 o 
  -4   2   6     1035.29     1177.99      8.13 o 
  -3   2   6       57.94       61.68      1.63 o 
  -2   2   6      121.69      149.82      2.61 o 
  -1   2   6        1.02        7.18      0.86 o 
   0   2   6      805.37      924.74      7.65 o 
   1   2   6      585.92      502.91      5.15 o 
   2   2   6      288.20      297.85      3.50 o 
   3   2   6      901.96      924.24      6.67 o 
   4   2   6      306.97      368.26      3.47 o 
   5   2   6        0.33        2.19      0.63 o 
   6   2   6      739.09      742.06      6.85 o 
   7   2   6       24.89       35.40      1.72 o 
   8   2   6      233.61      255.50      4.08 o 
   9   2   6      534.96      581.10      7.33 o 
  10   2   6        7.90        6.12      1.41 o 
  11   2   6        4.34        7.44      2.20 o 
  12   2   6      117.71      131.40      5.71 o 
  13   2   6       45.32       57.41      5.38 o 
  14   2   6        2.50        2.58      2.29 o 
  15   2   6       95.17      102.28      5.57 o 
  16   2   6        4.59        4.50      3.80 o 
 -16   3   6      103.04      135.27      5.74 o 
 -15   3   6       96.28      101.37      5.15 o 
 -14   3   6      613.11      649.71     11.17 o 
 -13   3   6      685.18      655.25     10.91 o 
 -12   3   6        5.23       12.20      2.35 o 
 -11   3   6      864.06      883.19     12.30 o 
 -10   3   6        8.29       10.19      1.95 o 
  -9   3   6       16.75       11.17      1.63 o 
  -8   3   6     1440.80     1389.74     16.69 o 
  -7   3   6        0.10       -0.04      0.81 o 
  -6   3   6      775.05      802.95      7.11 o 
  -5   3   6      191.48      181.51      2.91 o 
  -4   3   6     1137.36     1086.47      8.08 o 
  -3   3   6      747.06      722.94      7.34 o 
  -2   3   6        0.01        3.19      0.91 o 
  -1   3   6      658.92      598.60     10.25 o 
   0   3   6    10008.22    10606.94     97.59 o 
   1   3   6      597.98      533.26      6.45 o 
   2   3   6      967.99     1153.57     10.50 o 
   3   3   6     1273.85     1374.81     11.44 o 
   4   3   6     1447.62     1493.76     12.11 o 
   5   3   6       48.12       71.75      2.06 o 
   6   3   6     1220.72     1175.15     11.51 o 
   7   3   6      107.85      131.35      3.31 o 
   8   3   6       51.12       50.37      2.66 o 
   9   3   6      145.20      132.61      4.14 o 
  10   3   6      132.35      189.74      5.13 o 
  11   3   6      307.89      286.82      8.00 o 
  12   3   6       29.43       27.66      3.16 o 
  13   3   6     1146.56     1284.23     19.34 o 
  14   3   6       15.03       13.39      3.09 o 
  15   3   6      204.94      230.92      6.91 o 
  16   3   6      175.58      197.80      9.43 o 
 -16   4   6        7.50       10.75      3.60 o 
 -15   4   6      226.63      222.11      6.72 o 
 -14   4   6       46.07       49.04      3.87 o 
 -13   4   6      143.94      139.35      5.24 o 
 -12   4   6       90.78      112.81      4.72 o 
 -11   4   6      183.23      161.93      4.98 o 
 -10   4   6      221.26      199.08      5.32 o 
  -9   4   6       46.15       52.57      4.55 o 
  -8   4   6      331.19      317.33      5.03 o 
  -7   4   6        5.40        4.98      1.14 o 
  -6   4   6      148.02      145.23      3.07 o 
  -5   4   6      502.53      445.90      5.21 o 
  -4   4   6       36.63       29.72      1.66 o 
  -3   4   6     3355.89     3451.78     32.44 o 
  -2   4   6     2050.76     2065.44     20.90 o 
  -1   4   6     1623.82     1870.57     21.09 o 
   0   4   6     1555.05     1855.98     23.35 o 
   1   4   6     1144.06     1299.63     17.23 o 
   2   4   6       85.96       68.90      3.03 o 
   3   4   6     2119.33     2114.08     17.29 o 
   4   4   6      908.22      977.57      9.50 o 
   5   4   6      219.20      228.16      3.36 o 
   6   4   6      357.82      444.18      6.94 o 
   7   4   6      380.64      405.05      6.03 o 
   8   4   6     1384.39     1173.78     12.30 o 
   9   4   6        4.36        8.67      1.72 o 
  10   4   6       67.59       56.28      3.43 o 
  11   4   6        7.54       14.72      2.27 o 
  12   4   6      557.87      588.28     10.66 o 
  13   4   6       11.00       15.96      3.17 o 
  14   4   6       11.46        8.32      3.13 o 
  15   4   6      161.13      137.46      7.63 o 
  16   4   6        0.17       -0.73      3.09 o 
 -16   5   6        1.68       -1.97      3.66 o 
 -15   5   6       14.06       16.46      3.83 o 
 -14   5   6      122.93      120.05      6.76 o 
 -13   5   6        0.93       -1.06      2.00 o 
 -12   5   6       17.68       20.59      2.64 o 
 -11   5   6      212.74      174.21      5.13 o 
 -10   5   6       53.03       38.34      2.78 o 
  -9   5   6      482.27      437.01      6.13 o 
  -8   5   6     2590.45     2505.43     19.41 o 
  -7   5   6       56.91       65.42      2.29 o 
  -6   5   6        5.22        5.69      1.47 o 
  -5   5   6      278.29      267.66      4.59 o 
  -4   5   6       58.83       85.00      3.04 o 
  -3   5   6      559.81      636.33     10.27 o 
  -2   5   6      593.57      568.88      8.47 o 
  -1   5   6       82.22       73.34      3.71 o 
   0   5   6      283.84      374.97     14.92 o 
   1   5   6      129.28      157.93      3.87 o 
   2   5   6      869.56     1019.83     18.07 o 
   3   5   6      296.49      356.42      5.62 o 
   4   5   6     1032.59     1161.42     12.03 o 
   5   5   6     1331.14     1410.24     14.19 o 
   6   5   6       76.59       72.64      2.56 o 
   7   5   6       24.88       25.29      2.47 o 
   8   5   6        0.04        1.99      1.35 o 
   9   5   6       56.50       38.16      3.48 o 
  10   5   6      172.09      182.79      5.00 o 
  11   5   6      219.15      203.48      7.21 o 
  12   5   6       31.77       39.69      3.91 o 
  13   5   6        5.49       -2.13      2.13 o 
  14   5   6       68.22       69.58      6.64 o 
  15   5   6      178.45      186.28      9.33 o 
 -16   6   6       79.63       91.19      7.21 o 
 -15   6   6       72.31       70.12      6.23 o 
 -14   6   6       10.81        8.71      3.38 o 
 -13   6   6       23.60       29.20      4.09 o 
 -12   6   6      264.35      258.25      8.11 o 
 -11   6   6      146.89      146.69      9.88 o 
 -10   6   6     1074.72     1095.39     14.80 o 
  -9   6   6       26.95       24.87      2.06 o 
  -8   6   6     1805.90     1707.88     17.34 o 
  -7   6   6      359.04      378.61      6.60 o 
  -6   6   6       44.95       43.54      3.11 o 
  -5   6   6      588.41      574.69      8.23 o 
  -4   6   6       17.90       12.95      1.71 o 
  -3   6   6      927.14      995.98     11.08 o 
  -2   6   6      568.89      635.80     16.18 o 
  -1   6   6       15.29       15.34      1.97 o 
   0   6   6        7.57       15.99      2.31 o 
   1   6   6     1779.16     1719.02     18.80 o 
   2   6   6     1883.92     2007.08     21.19 o 
   3   6   6      205.10      219.75      5.69 o 
   4   6   6       78.15       99.86      7.59 o 
   5   6   6      888.72      920.25     12.61 o 
   6   6   6       80.01       80.66      4.33 o 
   7   6   6     1543.06     1397.50     14.75 o 
   8   6   6        3.28        0.54      1.34 o 
   9   6   6      146.34      160.25      4.04 o 
  10   6   6       74.23       83.66      3.39 o 
  11   6   6       30.26       36.91      5.43 o 
  12   6   6      199.81      201.44      7.24 o 
  13   6   6      168.62      176.57     13.01 o 
  14   6   6      236.39      252.93     22.12 o 
  15   6   6      209.01      199.04      9.87 o 
 -15   7   6       24.64       11.98      3.93 o 
 -14   7   6      426.58      398.04     13.01 o 
 -13   7   6       96.61       81.02      7.13 o 
 -12   7   6        1.01        2.36      2.75 o 
 -11   7   6      564.97      590.01     14.50 o 
 -10   7   6      544.38      498.54     11.34 o 
  -9   7   6       79.60       74.81      5.06 o 
  -8   7   6      119.51       92.63      4.56 o 
  -7   7   6      549.93      555.48      8.85 o 
  -6   7   6     1407.54     1328.94     14.78 o 
  -5   7   6       56.74       63.06      3.58 o 
  -4   7   6      199.82      169.02      3.75 o 
  -3   7   6      733.39      707.45      9.01 o 
  -2   7   6     1397.71     1384.37     15.46 o 
  -1   7   6      413.58      469.26      8.38 o 
   0   7   6      725.53      733.28     12.07 o 
   1   7   6       34.31       27.98      2.32 o 
   2   7   6       12.35       12.73      1.62 o 
   3   7   6        2.02       10.57      2.58 o 
   4   7   6      264.92      281.16      5.51 o 
   5   7   6      149.49      189.08      5.28 o 
   6   7   6     1635.65     1376.01     17.39 o 
   7   7   6        4.19        0.22      1.92 o 
   8   7   6       11.20        9.63      2.45 o 
   9   7   6       86.27       78.32      4.88 o 
  10   7   6      221.66      186.40      8.90 o 
  11   7   6      379.63      331.05     10.43 o 
  12   7   6       43.67       48.30      4.27 o 
  13   7   6      159.52      148.23      7.46 o 
  14   7   6      120.22      117.33      7.01 o 
  15   7   6       45.09       32.01      5.38 o 
 -15   8   6       67.96       57.74      5.93 o 
 -14   8   6       59.35       56.21      5.56 o 
 -13   8   6      293.28      288.55     11.50 o 
 -12   8   6        9.66        5.57      2.67 o 
 -11   8   6      454.21      462.07     12.24 o 
 -10   8   6      111.07       98.86      5.94 o 
  -9   8   6      227.72      209.82      7.35 o 
  -8   8   6       82.10       72.32      4.31 o 
  -7   8   6      528.81      445.73     11.36 o 
  -6   8   6       70.68       78.17      6.25 o 
  -5   8   6     1671.94     1738.60     20.40 o 
  -4   8   6       20.36       32.28      2.17 o 
  -3   8   6      151.74      181.26      4.60 o 
  -2   8   6     1198.54     1199.37     12.67 o 
  -1   8   6      284.73      249.47      4.79 o 
   0   8   6     2045.56     2270.24     20.02 o 
   1   8   6        6.37        6.02      1.46 o 
   2   8   6      490.64      540.57     10.45 o 
   3   8   6      134.28      188.51      7.00 o 
   4   8   6       57.61       47.80      4.45 o 
   5   8   6       87.33       68.77      3.65 o 
   6   8   6      251.83      182.18      5.54 o 
   7   8   6       57.16       49.31      3.63 o 
   8   8   6      349.81      311.58      7.96 o 
   9   8   6       48.09       44.35      3.91 o 
  10   8   6       84.68       90.10      5.48 o 
  11   8   6      164.77      128.56     11.52 o 
  12   8   6      128.84      108.10      8.77 o 
  13   8   6      243.82      249.22     10.07 o 
  14   8   6       11.95        8.75      3.74 o 
  15   8   6      112.83      112.80      8.54 o 
 -15   9   6        0.08       -0.06      3.31 o 
 -14   9   6        4.37       13.01      5.31 o 
 -13   9   6        6.63       15.49      4.01 o 
 -12   9   6       77.88       73.48      6.98 o 
 -11   9   6       92.96       83.29      5.92 o 
 -10   9   6       16.31       14.67      3.20 o 
  -9   9   6      244.02      236.05      7.76 o 
  -8   9   6       47.39       48.79      4.05 o 
  -7   9   6     1393.33     1253.97     19.04 o 
  -6   9   6      101.31       94.63      5.27 o 
  -5   9   6       31.43       25.58      3.33 o 
  -4   9   6      580.10      581.24     12.25 o 
  -3   9   6      303.72      382.25      7.88 o 
  -2   9   6       24.97       31.09      2.56 o 
  -1   9   6        3.56        6.82      1.68 o 
   0   9   6      526.55      535.66      7.46 o 
   1   9   6      176.24      177.69      4.33 o 
   2   9   6      196.60      211.35      7.05 o 
   3   9   6      217.83      234.25      7.76 o 
   4   9   6      409.38      484.87     12.01 o 
   5   9   6       76.25       58.38      4.51 o 
   6   9   6       28.53       23.77      3.44 o 
   7   9   6      679.80      595.47     10.82 o 
   8   9   6      556.62      563.77     10.98 o 
   9   9   6      515.57      521.40     11.00 o 
  10   9   6      115.55      110.35      5.89 o 
  11   9   6        0.65       -0.73      2.64 o 
  12   9   6       73.43       75.02      6.43 o 
  13   9   6      148.35      153.33     13.61 o 
  14   9   6        0.89       -0.94      4.34 o 
 -15  10   6       28.64       16.78      8.07 o 
 -14  10   6        1.74        2.53      4.86 o 
 -13  10   6       50.72       58.08      6.81 o 
 -12  10   6      453.44      445.53     12.15 o 
 -11  10   6       58.00       52.74      5.09 o 
 -10  10   6       11.84       31.25      5.07 o 
  -9  10   6      548.80      530.14     11.75 o 
  -8  10   6       17.98       13.73      3.79 o 
  -7  10   6      198.66      158.65      7.39 o 
  -6  10   6      109.23       83.41      5.26 o 
  -5  10   6     1841.23     1701.21     25.61 o 
  -4  10   6       90.71      103.28      5.55 o 
  -3  10   6       56.38       50.83      3.43 o 
  -2  10   6        3.25        2.61      1.78 o 
  -1  10   6      301.00      288.37      7.05 o 
   0  10   6      343.25      339.54      6.24 o 
   1  10   6     2077.46     1987.70     20.30 o 
   2  10   6     1102.97     1044.19     24.20 o 
   3  10   6       24.75       36.54      3.76 o 
   4  10   6      154.69      157.68      6.01 o 
   5  10   6     2742.16     2628.33     33.88 o 
   6  10   6        3.18       -0.32      2.18 o 
   7  10   6      481.43      411.46     10.88 o 
   8  10   6      302.07      263.88      7.51 o 
   9  10   6      393.10      331.37      8.79 o 
  10  10   6        2.86        1.59      2.49 o 
  11  10   6       18.61       19.53      3.56 o 
  12  10   6      380.42      383.47     12.28 o 
  13  10   6      104.05      107.45     13.93 o 
  14  10   6       58.31       57.91     15.31 o 
 -14  11   6       76.76       65.15     10.85 o 
 -13  11   6        4.40       11.61      5.13 o 
 -12  11   6      111.15      109.54      9.70 o 
 -11  11   6       89.07      105.64      6.54 o 
 -10  11   6      161.93      175.59      7.32 o 
  -9  11   6        9.55       14.95      4.15 o 
  -8  11   6      269.09      283.44     10.43 o 
  -7  11   6      549.30      569.26     12.27 o 
  -6  11   6     1344.35     1296.37     34.84 o 
  -5  11   6        3.69        7.22      5.74 o 
  -4  11   6     1226.73     1213.22     20.12 o 
  -3  11   6      319.53      341.47      9.26 o 
  -2  11   6      349.67      359.01      8.68 o 
  -1  11   6     1811.88     1777.98     25.40 o 
   0  11   6      323.26      336.49      6.81 o 
   1  11   6     1025.58      917.40     12.63 o 
   2  11   6       16.99        7.21      2.62 o 
   3  11   6        4.08        4.69      2.53 o 
   4  11   6     2966.77     3077.61     38.01 o 
   5  11   6        7.63       15.62      3.02 o 
   6  11   6      272.38      249.06      8.16 o 
   7  11   6       19.37       16.40      3.29 o 
   8  11   6      667.20      598.81     14.16 o 
   9  11   6      173.64      204.10      8.86 o 
  10  11   6       55.97       62.91      4.92 o 
  11  11   6      687.82      696.13     14.33 o 
  12  11   6       79.15       67.61      6.53 o 
  13  11   6       56.48       52.43      6.13 o 
  14  11   6      130.15      148.88      8.96 o 
 -14  12   6       35.85       41.22      7.34 o 
 -13  12   6       23.29       28.96      6.38 o 
 -12  12   6       21.77       19.39      5.55 o 
 -11  12   6       52.64       50.61      5.12 o 
 -10  12   6      266.55      244.45     10.76 o 
  -9  12   6        7.46        9.08      3.87 o 
  -8  12   6      121.11      110.20     12.23 o 
  -7  12   6       23.09       21.12      4.68 o 
  -6  12   6       37.90       24.75      5.25 o 
  -5  12   6     1245.12     1139.55     24.03 o 
  -4  12   6       28.72       18.35      3.92 o 
  -3  12   6       45.26       64.96      5.66 o 
  -2  12   6      111.04      130.36      6.70 o 
  -1  12   6      459.29      430.92     15.16 o 
   0  12   6      556.31      537.72      9.13 o 
   1  12   6       48.69       44.62      3.41 o 
   2  12   6      368.04      328.81      9.23 o 
   3  12   6      190.42      175.28      7.01 o 
   4  12   6        7.10        6.50      2.51 o 
   5  12   6      468.42      441.91     10.71 o 
   6  12   6       50.01       65.13      5.10 o 
   7  12   6       11.88       18.45      3.51 o 
   8  12   6       12.70       19.82      3.86 o 
   9  12   6      108.61       77.65      6.43 o 
  10  12   6      158.51      164.58      6.94 o 
  11  12   6       45.20       49.25      4.93 o 
  12  12   6       16.45       11.16      3.61 o 
  13  12   6        0.03        2.62      3.77 o 
 -13  13   6      285.85      309.66     17.34 o 
 -12  13   6       14.17       24.50      5.60 o 
 -11  13   6       27.08       21.79      5.47 o 
 -10  13   6      160.89      171.85     11.16 o 
  -9  13   6      315.06      293.03     18.77 o 
  -8  13   6       29.03       26.65      5.42 o 
  -7  13   6      559.19      513.94     16.49 o 
  -6  13   6       47.65       45.69      5.99 o 
  -5  13   6      456.74      421.65     13.63 o 
  -4  13   6       14.35       18.89      4.09 o 
  -3  13   6     1500.79     1407.13     26.40 o 
  -2  13   6      618.10      581.99     14.51 o 
  -1  13   6        8.18        4.27      2.66 o 
   0  13   6     1673.81     1595.49     21.45 o 
   1  13   6        0.04        0.17      2.32 o 
   2  13   6      404.45      342.94     13.10 o 
   3  13   6      126.67      134.80      6.31 o 
   4  13   6      756.25      671.32     15.06 o 
   5  13   6      306.84      245.55     11.88 o 
   6  13   6        3.67        5.71      2.81 o 
   7  13   6      122.31      100.25      6.41 o 
   8  13   6       17.84       14.00      3.56 o 
   9  13   6        3.76        3.55      3.12 o 
  10  13   6      212.75      229.96      9.93 o 
  11  13   6        0.22       -0.12      2.86 o 
  12  13   6      135.82      138.62      7.70 o 
  13  13   6       30.62       27.66      5.04 o 
 -13  14   6       15.94       32.82      6.70 o 
 -12  14   6       22.26       19.51      6.01 o 
 -11  14   6       72.46       85.74     14.25 o 
 -10  14   6       13.38        5.91      4.74 o 
  -9  14   6       49.73       37.91      6.46 o 
  -8  14   6      321.75      327.07     14.02 o 
  -7  14   6      163.66      147.28     17.01 o 
  -6  14   6        0.78       -0.14      3.34 o 
  -5  14   6      150.04      159.06      8.80 o 
  -4  14   6        0.45        5.82      4.02 o 
  -3  14   6       33.61       25.31      6.42 o 
  -2  14   6      875.43      857.43     36.69 o 
  -1  14   6       20.59       27.27      3.90 o 
   0  14   6      376.41      377.91      8.54 o 
   1  14   6       33.72       47.07      5.22 o 
   2  14   6     1379.41     1179.42     41.65 o 
   3  14   6      136.53      126.71      6.34 o 
   4  14   6       46.38       74.49      5.13 o 
   5  14   6      928.38      869.07     35.39 o 
   6  14   6        0.05       -1.21      3.23 o 
   7  14   6       39.37       50.15      4.98 o 
   8  14   6      292.76      292.04     10.26 o 
   9  14   6      343.88      324.80     11.19 o 
  10  14   6        8.98       11.75      4.05 o 
  11  14   6        4.42       -0.40      3.43 o 
  12  14   6      221.39      238.13      9.16 o 
 -12  15   6        8.87        7.49      5.03 o 
 -11  15   6       46.24       68.18      8.81 o 
 -10  15   6        1.06       -4.64      4.68 o 
  -9  15   6      157.18      156.45     11.21 o 
  -8  15   6      350.87      347.91     14.64 o 
  -7  15   6        2.26        5.25      5.01 o 
  -6  15   6      149.83      133.62     20.32 o 
  -5  15   6      113.28      107.48      7.96 o 
  -4  15   6       82.66       78.97      9.09 o 
  -3  15   6       39.73       48.28      5.52 o 
  -2  15   6       14.83       27.59      7.37 o 
  -1  15   6       17.71       15.81      5.45 o 
   0  15   6      121.73       82.56      5.26 o 
   1  15   6       68.50       68.31      4.97 o 
   2  15   6      122.52      120.16      6.85 o 
   3  15   6       13.20       27.83      7.36 o 
   4  15   6      564.86      525.19     11.92 o 
   5  15   6       92.42       79.85      7.12 o 
   6  15   6        0.33       -2.21      2.40 o 
   7  15   6        1.54        4.40      2.90 o 
   8  15   6      521.78      478.62     13.32 o 
   9  15   6      423.25      468.52     13.75 o 
  10  15   6        3.35       -0.95      3.34 o 
  11  15   6       20.51       19.59      4.72 o 
  12  15   6        1.86        6.18      3.98 o 
 -11  16   6       24.75       37.25      6.93 o 
 -10  16   6       12.16       29.60      8.99 o 
  -9  16   6       91.10      109.26     17.21 o 
  -8  16   6       32.91       22.86      5.81 o 
  -7  16   6        3.44        5.25      4.31 o 
  -6  16   6       26.81       22.16      4.97 o 
  -5  16   6        8.06       15.49      4.70 o 
  -4  16   6       51.08       54.80      6.20 o 
  -3  16   6      167.39      177.11      9.51 o 
  -2  16   6        2.52       10.41      4.98 o 
  -1  16   6        0.10        6.57      4.10 o 
   0  16   6       29.08       38.30      6.02 o 
   1  16   6      210.45      208.35      7.80 o 
   2  16   6      110.47      116.80     11.69 o 
   3  16   6      749.05      759.70     14.54 o 
   4  16   6        5.33        1.14      2.31 o 
   5  16   6       90.65       88.54      5.82 o 
   6  16   6        6.56        4.66      3.37 o 
   7  16   6      283.38      278.10      9.91 o 
   8  16   6      107.52      120.77      7.61 o 
   9  16   6       63.50       49.05      5.86 o 
  10  16   6        7.88       10.77      4.02 o 
  11  16   6       25.03       31.27      5.36 o 
 -11  17   6        2.89       -0.02      7.63 o 
 -10  17   6       11.73       19.45      7.07 o 
  -9  17   6        8.15       -0.66     11.68 o 
  -8  17   6      202.11      199.96     11.72 o 
  -7  17   6      810.35      837.21     23.16 o 
  -6  17   6      179.87      158.45      9.80 o 
  -5  17   6      143.16      162.69      9.53 o 
  -4  17   6       72.30       79.91      7.31 o 
  -3  17   6      440.61      434.52     19.79 o 
  -2  17   6        2.53        3.76      5.52 o 
  -1  17   6      784.24      812.28     23.43 o 
   0  17   6        0.23        2.42      3.68 o 
   1  17   6      499.63      459.51     25.39 o 
   2  17   6        5.20        0.47      2.82 o 
   3  17   6       98.76       94.71      5.50 o 
   4  17   6       39.82       38.98      4.46 o 
   5  17   6      317.42      301.85     10.23 o 
   6  17   6        7.01       11.86      3.47 o 
   7  17   6       97.29       91.16      9.78 o 
   8  17   6       68.66       53.33      5.77 o 
   9  17   6      138.63      127.88      8.75 o 
  10  17   6      186.52      175.72      9.28 o 
 -10  18   6        5.37       12.95     14.00 o 
  -9  18   6        1.05        1.36     10.00 o 
  -8  18   6       69.00       61.85      7.97 o 
  -7  18   6       94.07       97.40      9.36 o 
  -6  18   6       12.97       11.14      4.72 o 
  -5  18   6        1.79        7.39      5.06 o 
  -4  18   6       81.82       81.25      7.86 o 
  -3  18   6      254.56      272.42     26.99 o 
  -2  18   6      189.05      175.02     11.09 o 
  -1  18   6      182.04      174.59     10.71 o 
   0  18   6       17.49       13.17      4.73 o 
   1  18   6       34.23       36.85      4.40 o 
   2  18   6     1023.64      985.69     17.32 o 
   3  18   6       42.25       41.10      4.34 o 
   4  18   6        0.65        4.35      2.59 o 
   5  18   6      350.51      337.59     11.34 o 
   6  18   6        0.64        0.64      2.87 o 
   7  18   6        6.29        4.78      3.22 o 
   8  18   6       31.20       38.15      5.19 o 
   9  18   6       69.49       67.87      6.67 o 
  -9  19   6        0.03       13.17     10.45 o 
  -8  19   6      138.43      121.29     13.50 o 
  -7  19   6       26.94       27.13      9.69 o 
  -6  19   6        9.80       17.89      5.02 o 
  -5  19   6       32.19       43.58      8.24 o 
  -4  19   6       45.19       54.82      6.20 o 
  -3  19   6      101.53       94.94     10.06 o 
  -2  19   6       43.31       48.07      7.41 o 
  -1  19   6       62.88       67.72      7.68 o 
   0  19   6      256.86      279.44     12.80 o 
   1  19   6      505.36      562.03     12.22 o 
   2  19   6        0.07       -1.14      2.61 o 
   3  19   6       91.58       76.37      5.53 o 
   4  19   6       55.69       48.15      4.78 o 
   5  19   6      144.30      154.03     10.92 o 
   6  19   6       33.36       37.96      4.72 o 
   7  19   6        0.34        1.40      3.20 o 
   8  19   6      159.58      159.74      9.65 o 
  -7  20   6        3.08        9.04      6.10 o 
  -6  20   6        0.17        3.46      5.38 o 
  -5  20   6      305.61      356.44     13.97 o 
  -4  20   6       10.17        8.58      5.74 o 
  -3  20   6      167.59      182.26     12.17 o 
  -2  20   6       20.35       21.06      5.81 o 
  -1  20   6      157.67      159.56     10.63 o 
   0  20   6        2.79        1.54      4.14 o 
   1  20   6      185.74      204.14      9.50 o 
   2  20   6        1.90        1.72      2.80 o 
   3  20   6       54.48       55.63      4.89 o 
   4  20   6       22.19       26.14      4.06 o 
   5  20   6       80.73       73.26      5.84 o 
   6  20   6        0.04        1.21      2.59 o 
   7  20   6       19.29       34.99     12.83 o 
  -6  21   6      108.97      131.25     23.94 o 
  -5  21   6      156.50      166.33     13.09 o 
  -4  21   6      294.60      323.23     16.51 o 
  -3  21   6       65.90       80.39      9.41 o 
  -2  21   6        2.93        1.19      4.74 o 
  -1  21   6        7.67        2.51      4.43 o 
   0  21   6       12.74       14.98      8.16 o 
   1  21   6        9.68        8.55      3.81 o 
   2  21   6        6.11        7.59      3.13 o 
   3  21   6       39.52       35.31      4.23 o 
   4  21   6       59.48       80.63      5.91 o 
   5  21   6       38.43       47.85      4.99 o 
  -4  22   6      195.50      182.31     12.92 o 
  -3  22   6        0.22       -4.14      4.14 o 
  -2  22   6        1.71        0.73      4.69 o 
  -1  22   6        0.34        3.71      3.81 o 
   0  22   6      188.27      211.96      9.86 o 
   1  22   6      213.51      231.45      9.90 o 
   2  22   6       19.35       15.69      4.19 o 
   3  22   6        4.42        1.75      2.78 o 
 -16   1   7        0.11       -2.84      2.84 o 
 -15   1   7       64.86       73.87      5.55 o 
 -14   1   7       32.77       17.29      2.91 o 
 -13   1   7      171.10      156.41      5.44 o 
 -12   1   7      302.13      303.89      5.68 o 
 -11   1   7       82.34       66.14      2.95 o 
 -10   1   7        1.46        0.07      1.40 o 
  -9   1   7      881.22      882.91      9.24 o 
  -8   1   7       71.39       72.57      2.74 o 
  -7   1   7      231.97      227.06      3.71 o 
  -6   1   7     1601.37     1652.57     10.93 o 
  -5   1   7     1287.00     1348.50      9.73 o 
  -4   1   7       24.08       50.28      1.49 o 
  -3   1   7       37.07       36.14      1.43 o 
  -2   1   7     3000.71     3298.17     26.66 o 
  -1   1   7     5709.20     6115.22     34.77 o 
   0   1   7     2170.14     2374.92     14.82 o 
   1   1   7     2718.56     2968.77     18.77 o 
   2   1   7       57.20       25.08      1.41 o 
   3   1   7     2261.59     2591.35     17.73 o 
   4   1   7      583.85      651.27      5.32 o 
   5   1   7       62.99       95.64      1.93 o 
   6   1   7       62.66       56.75      2.09 o 
   7   1   7       60.50       87.54      3.88 o 
   8   1   7      629.60      687.27      7.80 o 
   9   1   7       64.08       67.73      3.00 o 
  10   1   7      775.53      662.98      9.07 o 
  11   1   7      145.15      108.38      4.01 o 
  12   1   7       91.20      124.64      6.42 o 
  13   1   7       48.77       43.21      3.94 o 
  14   1   7       14.59        7.78      3.64 o 
  15   1   7        3.63       -0.61      3.43 o 
 -16   2   7       96.37      103.76      6.33 o 
 -15   2   7      140.49      144.72      5.97 o 
 -14   2   7       14.79       13.96      2.83 o 
 -13   2   7      288.06      299.01      7.28 o 
 -12   2   7       71.59       69.73      3.80 o 
 -11   2   7      290.27      247.35      5.49 o 
 -10   2   7      319.04      278.79      4.85 o 
  -9   2   7        8.29        6.99      1.35 o 
  -8   2   7      607.66      565.11      6.72 o 
  -7   2   7       73.10       77.82      3.32 o 
  -6   2   7     1936.56     2003.04     15.13 o 
  -5   2   7        2.29        4.35      0.87 o 
  -4   2   7      303.11      285.01      3.52 o 
  -3   2   7        6.79       19.65      1.21 o 
  -2   2   7        2.37        1.59      0.90 o 
  -1   2   7      194.92      239.39      2.94 o 
   0   2   7     2143.01     2384.38     14.84 o 
   1   2   7     2085.12     2189.33     14.35 o 
   2   2   7       22.50       24.05      2.34 o 
   3   2   7     1463.18     1654.78     11.58 o 
   4   2   7     1074.87     1004.17      7.49 o 
   5   2   7     1216.71     1079.99      7.90 o 
   6   2   7      290.13      244.95      3.74 o 
   7   2   7      332.45      350.47      5.10 o 
   8   2   7     4731.44     4677.31     35.36 o 
   9   2   7      252.61      196.54      4.15 o 
  10   2   7      419.72      408.11      8.27 o 
  11   2   7      402.43      385.67      8.29 o 
  12   2   7      733.16      645.69     10.79 o 
  13   2   7        2.76       -1.61      2.41 o 
  14   2   7      274.35      292.39      8.41 o 
  15   2   7      248.71      275.11     11.15 o 
 -16   3   7       51.46       48.97      4.12 o 
 -15   3   7        2.69       -0.87      2.35 o 
 -14   3   7       96.01       99.96      5.54 o 
 -13   3   7      113.65      145.39      5.44 o 
 -12   3   7       13.40       13.06      2.29 o 
 -11   3   7      209.62      187.33      5.56 o 
 -10   3   7       28.88       18.97      2.24 o 
  -9   3   7      150.69      154.97      4.12 o 
  -8   3   7     1503.52     1458.21     12.29 o 
  -7   3   7      405.93      351.90      4.50 o 
  -6   3   7      313.91      382.95      4.57 o 
  -5   3   7     2375.35     2518.04     16.73 o 
  -4   3   7       12.44       10.02      1.06 o 
  -3   3   7     4134.78     4428.41     27.40 o 
  -2   3   7     1228.73     1383.56     10.45 o 
  -1   3   7     4947.66     5502.76     33.05 o 
   0   3   7       58.25       40.09      1.58 o 
   1   3   7      925.72     1026.13      8.60 o 
   2   3   7     1623.41     1755.38     13.48 o 
   3   3   7       86.41      125.56      2.20 o 
   4   3   7      575.33      528.03      4.99 o 
   5   3   7     1112.30     1266.38      9.50 o 
   6   3   7      486.79      477.76      5.20 o 
   7   3   7     1217.14     1240.48     13.49 o 
   8   3   7      117.56      173.46      4.31 o 
   9   3   7      433.95      439.70      7.54 o 
  10   3   7      246.67      244.66      6.45 o 
  11   3   7      421.06      427.03     13.14 o 
  12   3   7      219.04      251.07     11.19 o 
  13   3   7        1.04        4.59      2.69 o 
  14   3   7       56.00       68.55      4.91 o 
  15   3   7       36.34       39.22      4.45 o 
 -16   4   7       66.68       75.32      6.81 o 
 -15   4   7        7.53        6.68      2.62 o 
 -14   4   7       21.79       24.33      3.12 o 
 -13   4   7        4.14        1.50      1.96 o 
 -12   4   7       29.93       16.76      2.83 o 
 -11   4   7        9.57        4.30      2.00 o 
 -10   4   7      191.19      186.19      5.11 o 
  -9   4   7      578.55      569.65      7.77 o 
  -8   4   7     2394.90     2218.36     18.98 o 
  -7   4   7       17.51        7.03      1.70 o 
  -6   4   7      720.24      689.12      7.39 o 
  -5   4   7     1078.09     1234.19     11.15 o 
  -4   4   7      239.71      277.63      3.91 o 
  -3   4   7     2476.36     2514.15     19.64 o 
  -2   4   7       37.22       40.99      3.00 o 
  -1   4   7      864.56      974.52     15.05 o 
   0   4   7      164.24      204.27      5.65 o 
   1   4   7     2607.94     2761.33     21.82 o 
   2   4   7      495.40      544.91      6.34 o 
   3   4   7      134.88      122.73      2.95 o 
   4   4   7     1528.07     1592.00     12.32 o 
   5   4   7      950.78     1060.63      9.71 o 
   6   4   7      580.29      611.39      7.62 o 
   7   4   7      377.74      396.33      6.72 o 
   8   4   7      566.79      568.37      8.45 o 
   9   4   7        4.98        3.80      1.60 o 
  10   4   7        2.93       -0.14      1.62 o 
  11   4   7       26.03       16.54      2.64 o 
  12   4   7      393.78      358.61      8.41 o 
  13   4   7      170.62      146.33      6.36 o 
  14   4   7      691.31      722.82     13.75 o 
  15   4   7        1.63        4.77      2.84 o 
 -16   5   7      192.06      187.20      9.94 o 
 -15   5   7      152.03      189.35      7.97 o 
 -14   5   7      397.80      409.42     10.90 o 
 -13   5   7       26.77       35.91      3.25 o 
 -12   5   7      336.11      324.12      7.13 o 
 -11   5   7      345.21      345.52      7.51 o 
 -10   5   7     1337.18     1229.92     13.75 o 
  -9   5   7      261.34      242.75      4.82 o 
  -8   5   7       75.45       71.80      2.90 o 
  -7   5   7       17.92       13.15      1.48 o 
  -6   5   7      273.45      249.98      3.99 o 
  -5   5   7        6.87        4.59      1.59 o 
  -4   5   7      928.93      839.01     10.96 o 
  -3   5   7     1882.28     1976.40     18.48 o 
  -2   5   7      824.11      919.87     11.99 o 
  -1   5   7     1431.23     1435.89     17.82 o 
   0   5   7      431.35      519.00      9.68 o 
   1   5   7     4629.25     4899.76     54.97 o 
   2   5   7     2622.96     2845.28     25.57 o 
   3   5   7     3016.15     3132.90     27.94 o 
   4   5   7      404.28      345.08      5.19 o 
   5   5   7      489.73      517.24      6.47 o 
   6   5   7     1365.23     1378.73     13.11 o 
   7   5   7       96.29       81.42      3.69 o 
   8   5   7       53.91       48.70      3.06 o 
   9   5   7       14.02       15.74      1.96 o 
  10   5   7      368.85      362.65      7.05 o 
  11   5   7       66.94       63.77      3.73 o 
  12   5   7       88.34       80.64      4.51 o 
  13   5   7      509.11      501.21     10.09 o 
  14   5   7       39.07       35.91      5.42 o 
  15   5   7       26.84       25.98      9.42 o 
 -15   6   7       41.99       49.13      5.12 o 
 -14   6   7        0.09        3.60      3.11 o 
 -13   6   7      691.85      737.97     14.60 o 
 -12   6   7      140.37      136.66     12.31 o 
 -11   6   7        0.16       -0.03      2.12 o 
 -10   6   7      172.74      163.89      5.57 o 
  -9   6   7        0.28        1.40      1.76 o 
  -8   6   7      633.07      590.02      8.85 o 
  -7   6   7        8.18        8.43      1.65 o 
  -6   6   7      108.14       95.08      3.23 o 
  -5   6   7     1341.86     1361.53     14.78 o 
  -4   6   7      185.30      187.36      3.79 o 
  -3   6   7     2315.59     2304.76     28.13 o 
  -2   6   7      223.94      152.49      4.56 o 
  -1   6   7       67.14       95.08      4.39 o 
   0   6   7       36.20       35.83      4.82 o 
   1   6   7     1652.05     1585.15     21.13 o 
   2   6   7      584.16      502.99      7.65 o 
   3   6   7      883.49      915.16     10.85 o 
   4   6   7      625.38      678.90      9.70 o 
   5   6   7     1004.53      997.82     13.68 o 
   6   6   7       18.58        9.93      3.07 o 
   7   6   7      657.45      684.65      9.82 o 
   8   6   7      775.30      759.09      9.14 o 
   9   6   7        4.60       19.90      2.04 o 
  10   6   7       52.03       50.72      3.07 o 
  11   6   7      152.42      152.39      6.04 o 
  12   6   7      415.36      449.20     15.68 o 
  13   6   7       13.89       19.80      3.97 o 
  14   6   7      679.85      712.87     23.89 o 
  15   6   7        5.44        1.29      4.09 o 
 -15   7   7        0.44       -0.74      2.99 o 
 -14   7   7       16.18       10.81      3.65 o 
 -13   7   7       79.35       79.60      5.76 o 
 -12   7   7        6.68       -2.51      2.74 o 
 -11   7   7        9.30       10.59      2.70 o 
 -10   7   7       17.42       32.57      4.06 o 
  -9   7   7     1267.80     1146.52     16.07 o 
  -8   7   7      894.86      927.58     13.67 o 
  -7   7   7      144.09      125.36      4.96 o 
  -6   7   7      505.60      516.82      8.41 o 
  -5   7   7        6.91        3.24      1.66 o 
  -4   7   7     1914.74     2052.00     17.77 o 
  -3   7   7       76.89       66.97      3.20 o 
  -2   7   7      353.09      345.64      7.60 o 
  -1   7   7      623.98      660.28     10.82 o 
   0   7   7       33.29       51.58      3.85 o 
   1   7   7       68.24       66.15      3.13 o 
   2   7   7        1.09        9.50      1.55 o 
   3   7   7      199.28      234.38      5.23 o 
   4   7   7      346.60      334.32      6.43 o 
   5   7   7      595.12      598.25      9.98 o 
   6   7   7      146.04      125.54      4.92 o 
   7   7   7       86.29       87.90      8.23 o 
   8   7   7      451.05      460.32      9.77 o 
   9   7   7      306.97      290.35      8.00 o 
  10   7   7       51.86       36.87      3.91 o 
  11   7   7      110.88      115.83      5.45 o 
  12   7   7       19.61       26.72      3.62 o 
  13   7   7       63.27       83.97      6.24 o 
  14   7   7       29.16       25.29      4.25 o 
  15   7   7       42.75       32.03      5.57 o 
 -15   8   7      274.58      307.80     15.20 o 
 -14   8   7       64.80       59.62      5.66 o 
 -13   8   7       34.00       37.03      4.93 o 
 -12   8   7      254.59      240.98     10.46 o 
 -11   8   7        4.49       -0.94      2.73 o 
 -10   8   7       41.32       39.79      5.43 o 
  -9   8   7        5.08        4.47      2.67 o 
  -8   8   7       14.63       10.55      2.56 o 
  -7   8   7      199.65      216.01      6.12 o 
  -6   8   7      199.57      173.39      5.38 o 
  -5   8   7     1289.08     1233.05     18.14 o 
  -4   8   7      211.61      195.52      5.76 o 
  -3   8   7     1326.20     1302.27     15.42 o 
  -2   8   7       13.41        4.29      1.66 o 
  -1   8   7      632.91      603.67     10.43 o 
   0   8   7        1.34       -1.20      1.41 o 
   1   8   7      522.46      459.78      7.97 o 
   2   8   7     1485.32     1385.19     23.06 o 
   3   8   7      293.14      343.16     10.69 o 
   4   8   7     1480.68     1522.45     27.93 o 
   5   8   7       10.09       19.71      2.46 o 
   6   8   7      282.89      229.80      6.38 o 
   7   8   7      892.22      858.01     13.60 o 
   8   8   7      137.23       98.65      5.08 o 
   9   8   7        6.82        4.29      2.35 o 
  10   8   7      100.16      104.22      5.82 o 
  11   8   7      304.89      284.83      9.90 o 
  12   8   7       96.72      106.98      7.13 o 
  13   8   7       17.74       14.26      5.05 o 
  14   8   7       95.08       90.67      6.74 o 
  15   8   7      142.76      179.78     14.09 o 
 -15   9   7      119.86      132.23      8.17 o 
 -14   9   7      106.77      107.63     10.13 o 
 -13   9   7       56.99       60.67      6.87 o 
 -12   9   7      195.33      166.36      9.01 o 
 -11   9   7      392.89      402.48     10.98 o 
 -10   9   7        1.11       -1.56      2.57 o 
  -9   9   7      319.66      319.69      9.13 o 
  -8   9   7     1053.59     1006.66     14.64 o 
  -7   9   7       19.61       20.44      3.21 o 
  -6   9   7      996.92      827.91     14.59 o 
  -5   9   7      479.96      488.14     11.54 o 
  -4   9   7     2645.75     2361.71     32.25 o 
  -3   9   7      526.90      524.15      9.44 o 
  -2   9   7       26.62       24.41      2.41 o 
  -1   9   7       63.75       61.37      3.28 o 
   0   9   7     1096.66      999.87     12.97 o 
   1   9   7        3.68        1.44      1.62 o 
   2   9   7      166.54      162.64      6.70 o 
   3   9   7     1063.10     1012.94     19.09 o 
   4   9   7     1576.90     1456.28     25.13 o 
   5   9   7      797.09      736.71     14.25 o 
   6   9   7      175.52      153.88      5.40 o 
   7   9   7      164.84      212.29      6.53 o 
   8   9   7      210.38      198.57      6.63 o 
   9   9   7      101.48      106.00      5.61 o 
  10   9   7       25.52       33.37      5.49 o 
  11   9   7      741.74      790.07     17.21 o 
  12   9   7       14.06       13.28      4.11 o 
  13   9   7      210.83      226.89      9.81 o 
  14   9   7       11.56       28.32      5.93 o 
 -14  10   7      113.66       82.46     13.09 o 
 -13  10   7        0.28        1.50      6.74 o 
 -12  10   7       79.67       87.70      7.58 o 
 -11  10   7        4.17        3.26      3.61 o 
 -10  10   7       28.96       20.49      3.68 o 
  -9  10   7      480.28      482.62     11.37 o 
  -8  10   7      253.62      274.03     10.44 o 
  -7  10   7      237.65      211.79      8.65 o 
  -6  10   7        2.70        6.73      2.73 o 
  -5  10   7        2.21        8.59      3.04 o 
  -4  10   7        6.19       25.74      3.69 o 
  -3  10   7      286.64      287.34      8.60 o 
  -2  10   7      119.82      103.37      4.49 o 
  -1  10   7        4.91        1.07      2.10 o 
   0  10   7       88.23       87.61      4.41 o 
   1  10   7      357.51      398.82      7.99 o 
   2  10   7       97.91      109.09      7.33 o 
   3  10   7        4.97       10.06      3.12 o 
   4  10   7      203.03      204.04      8.18 o 
   5  10   7      169.35      155.44      6.51 o 
   6  10   7      978.58      951.84     17.44 o 
   7  10   7      808.00      652.69     14.36 o 
   8  10   7      136.66      148.75      5.95 o 
   9  10   7        4.57        0.22      2.38 o 
  10  10   7      254.77      254.87      8.26 o 
  11  10   7        6.57        3.52      3.03 o 
  12  10   7      112.49      124.50      7.84 o 
  13  10   7      227.29      251.71     10.56 o 
  14  10   7        0.64        1.04      5.79 o 
 -14  11   7       19.84       26.04      6.20 o 
 -13  11   7       23.76       20.93      8.24 o 
 -12  11   7        0.61        1.24      3.78 o 
 -11  11   7       18.41       24.61      8.27 o 
 -10  11   7      336.74      321.34      9.74 o 
  -9  11   7      159.72      150.59      8.63 o 
  -8  11   7        9.40        8.83      3.83 o 
  -7  11   7      489.18      472.56     11.42 o 
  -6  11   7       66.80       40.19      4.71 o 
  -5  11   7      151.51      150.33      7.74 o 
  -4  11   7       87.90       72.10      5.40 o 
  -3  11   7      931.19      834.92     15.83 o 
  -2  11   7        7.36        5.93      2.77 o 
  -1  11   7       13.11       13.44      2.88 o 
   0  11   7      230.04      223.60     12.00 o 
   1  11   7      679.67      610.40     11.77 o 
   2  11   7       29.33        9.98      2.98 o 
   3  11   7      200.67      221.67      8.21 o 
   4  11   7      362.53      326.45     10.31 o 
   5  11   7        0.95        4.28      2.73 o 
   6  11   7      151.22      146.65      6.72 o 
   7  11   7        3.62       -0.17      3.58 o 
   8  11   7       77.22       60.10      5.50 o 
   9  11   7        5.37        6.82      2.75 o 
  10  11   7       71.94       58.83      5.01 o 
  11  11   7       32.47       40.15      4.58 o 
  12  11   7       60.46       68.50      6.60 o 
  13  11   7      450.04      483.60     15.00 o 
 -13  12   7       12.89       24.24     10.27 o 
 -12  12   7      547.22      582.96     14.29 o 
 -11  12   7        4.92        5.56      3.38 o 
 -10  12   7       18.62       14.62      4.58 o 
  -9  12   7      308.61      323.93     11.94 o 
  -8  12   7       14.41        9.30      4.53 o 
  -7  12   7       49.00       43.19      5.06 o 
  -6  12   7      549.57      540.36     13.56 o 
  -5  12   7     1643.00     1454.14     24.05 o 
  -4  12   7      512.01      474.13     11.94 o 
  -3  12   7       50.13       13.74      3.73 o 
  -2  12   7     1228.38     1237.37     23.60 o 
  -1  12   7      157.94      147.91      5.97 o 
   0  12   7     1035.89      974.37     16.39 o 
   1  12   7        6.42        2.59      2.76 o 
   2  12   7      115.34       71.63      5.38 o 
   3  12   7        3.14        0.20      2.45 o 
   4  12   7      107.86       94.18      5.28 o 
   5  12   7      336.49      302.29      9.17 o 
   6  12   7        9.26        7.85      2.88 o 
   7  12   7      246.28      214.29      8.42 o 
   8  12   7      377.75      368.10     11.32 o 
   9  12   7      246.44      262.38     10.12 o 
  10  12   7        1.02       -0.25      2.70 o 
  11  12   7      495.55      489.66     12.14 o 
  12  12   7       10.96        5.33      3.97 o 
  13  12   7      388.32      409.31     13.56 o 
 -13  13   7      129.62      145.79     12.34 o 
 -12  13   7        0.33        4.45      5.87 o 
 -11  13   7        1.37        3.90      8.61 o 
 -10  13   7      344.01      347.88     15.44 o 
  -9  13   7        5.36        3.44      4.48 o 
  -8  13   7       45.82       58.08     11.13 o 
  -7  13   7       21.13       14.53      4.78 o 
  -6  13   7      698.48      675.51     28.14 o 
  -5  13   7     1019.10     1025.10     23.21 o 
  -4  13   7       38.12       29.78      8.11 o 
  -3  13   7       94.01       90.14      6.55 o 
  -2  13   7       90.20       94.85      6.27 o 
  -1  13   7       68.82      104.21      8.75 o 
   0  13   7       14.14       28.68      5.62 o 
   1  13   7      370.66      346.18     10.04 o 
   2  13   7      145.46      106.87      6.10 o 
   3  13   7       29.70       28.41      4.05 o 
   4  13   7      642.10      594.73     12.79 o 
   5  13   7      314.31      304.02      9.37 o 
   6  13   7       40.01       23.11      3.79 o 
   7  13   7      171.36      178.71      7.94 o 
   8  13   7        1.87        5.09      3.26 o 
   9  13   7       88.57       67.32      6.28 o 
  10  13   7        3.49        5.21      3.58 o 
  11  13   7      133.50      125.97      7.18 o 
  12  13   7      109.85      127.19      8.84 o 
  13  13   7        0.25        7.54      4.54 o 
 -12  14   7      253.64      305.53     35.80 o 
 -11  14   7       83.45       75.13     16.86 o 
 -10  14   7        0.75        0.90      4.39 o 
  -9  14   7       41.27       43.09      7.21 o 
  -8  14   7        7.08        5.86      9.14 o 
  -7  14   7      322.09      315.29     13.57 o 
  -6  14   7      186.91      162.78      9.51 o 
  -5  14   7       39.23       30.68      5.03 o 
  -4  14   7       26.50       31.48      4.95 o 
  -3  14   7       77.37       73.10      6.51 o 
  -2  14   7        9.85       10.37      3.31 o 
  -1  14   7        0.00       -1.21      3.69 o 
   0  14   7       80.42       93.59      8.41 o 
   1  14   7       39.41       26.39      3.87 o 
   2  14   7        2.49        3.97      2.78 o 
   3  14   7      372.33      393.56     11.41 o 
   4  14   7      548.85      556.16     45.35 o 
   5  14   7        3.88        4.75      2.77 o 
   6  14   7       12.05        8.10      3.17 o 
   7  14   7        0.06       -2.66      2.66 o 
   8  14   7      145.30      127.23      9.99 o 
   9  14   7      100.26      138.19      8.01 o 
  10  14   7      160.70      153.20      8.68 o 
  11  14   7      101.34      126.93      9.12 o 
  12  14   7       37.19       34.13      4.79 o 
 -12  15   7        7.47       15.27      6.57 o 
 -11  15   7      451.83      486.32     19.39 o 
 -10  15   7      137.49      162.07     21.27 o 
  -9  15   7       62.31       63.44      8.34 o 
  -8  15   7       10.82        4.78      7.08 o 
  -7  15   7      863.29      853.98     32.70 o 
  -6  15   7      508.45      462.24     15.86 o 
  -5  15   7      186.99      174.81      9.58 o 
  -4  15   7      318.36      307.28     11.83 o 
  -3  15   7      344.63      344.14     18.05 o 
  -2  15   7     1203.72     1195.62     24.16 o 
  -1  15   7      163.78      155.29     10.40 o 
   0  15   7     1075.95     1048.40     28.20 o 
   1  15   7      171.69      154.81      7.13 o 
   2  15   7        6.24        2.30      2.91 o 
   3  15   7      523.75      482.18     12.93 o 
   4  15   7      390.29      333.74     24.19 o 
   5  15   7        2.81        6.16      2.99 o 
   6  15   7      108.23      114.33      6.83 o 
   7  15   7        8.58        6.41      3.37 o 
   8  15   7       32.25       45.06      5.34 o 
   9  15   7        2.38        6.39      3.54 o 
  10  15   7       41.56       39.74      5.68 o 
  11  15   7        0.73        3.60      3.81 o 
 -11  16   7       78.64       86.75     10.23 o 
 -10  16   7       89.55      101.03     10.52 o 
  -9  16   7        0.83       -4.39      4.59 o 
  -8  16   7      378.13      406.84     30.74 o 
  -7  16   7        3.61        2.30      4.45 o 
  -6  16   7       56.24       49.60      6.72 o 
  -5  16   7      357.00      337.76     13.21 o 
  -4  16   7       11.01       10.39      3.71 o 
  -3  16   7        0.15        0.12      3.95 o 
  -2  16   7      257.41      297.34     14.28 o 
  -1  16   7        6.66        0.81      4.00 o 
   0  16   7      881.85      869.31     25.24 o 
   1  16   7      151.59      157.20      7.40 o 
   2  16   7      137.06      128.44      6.91 o 
   3  16   7        0.06        2.67      3.05 o 
   4  16   7      517.30      479.96     13.40 o 
   5  16   7       40.97       42.39      5.26 o 
   6  16   7        0.63        1.02      2.84 o 
   7  16   7       11.36       12.94      3.84 o 
   8  16   7        1.90        3.35      3.40 o 
   9  16   7      614.27      639.65     16.73 o 
  10  16   7        5.82        6.77      3.68 o 
  11  16   7      415.64      425.54     14.45 o 
 -10  17   7       80.08       95.37     11.40 o 
  -9  17   7       20.03       23.79     12.34 o 
  -8  17   7      174.29      197.55     12.04 o 
  -7  17   7       61.16       72.99      8.14 o 
  -6  17   7      296.81      305.23     13.26 o 
  -5  17   7       44.39       54.68      6.61 o 
  -4  17   7       58.23       50.44      6.25 o 
  -3  17   7        6.82        2.03      3.32 o 
  -2  17   7       98.67       98.06      9.18 o 
  -1  17   7       57.42       73.96      8.41 o 
   0  17   7       62.83       52.06      7.17 o 
   1  17   7      127.06      152.87      7.42 o 
   2  17   7       19.98       24.37      4.06 o 
   3  17   7        2.92        7.86      2.98 o 
   4  17   7        5.39        2.76      2.87 o 
   5  17   7      114.98      116.55      6.86 o 
   6  17   7      398.94      414.35     13.73 o 
   7  17   7       21.64       24.32      4.46 o 
   8  17   7       43.86       41.78      5.36 o 
   9  17   7        3.77        3.33      3.65 o 
  10  17   7        0.12        4.17      3.68 o 
  -9  18   7      107.58      145.51     22.05 o 
  -8  18   7      276.93      313.19     14.81 o 
  -7  18   7      115.24      106.95     12.13 o 
  -6  18   7       80.77      108.89     17.38 o 
  -5  18   7        3.67        7.58      8.07 o 
  -4  18   7        6.23       13.57      4.00 o 
  -3  18   7       39.27       63.79      8.63 o 
  -2  18   7       13.74       14.69      5.84 o 
  -1  18   7      170.58      147.27     10.76 o 
   0  18   7      428.88      441.43     17.20 o 
   1  18   7       27.59       18.74      5.70 o 
   2  18   7      654.69      695.69     14.56 o 
   3  18   7     1423.49     1462.42     23.61 o 
   4  18   7      142.20      179.58      7.69 o 
   5  18   7      182.59      204.05      8.41 o 
   6  18   7       20.43       17.93      4.02 o 
   7  18   7      460.69      409.16     12.49 o 
   8  18   7      133.65      149.11      8.81 o 
   9  18   7      275.50      309.71     11.80 o 
  -8  19   7        4.21       18.92      9.34 o 
  -7  19   7      389.22      430.63     50.73 o 
  -6  19   7       72.85       79.82      8.15 o 
  -5  19   7      309.93      346.07     19.10 o 
  -4  19   7      512.25      542.70     21.98 o 
  -3  19   7      330.30      377.53     17.35 o 
  -2  19   7      333.10      322.57     15.78 o 
  -1  19   7      182.43      179.69     11.63 o 
   0  19   7      349.20      360.12     15.77 o 
   1  19   7      121.32       95.29      8.90 o 
   2  19   7       11.33       10.78      3.38 o 
   3  19   7        1.02        5.07      4.30 o 
   4  19   7      211.93      225.22     11.74 o 
   5  19   7       85.45       85.46      6.41 o 
   6  19   7        1.04        5.59      3.25 o 
   7  19   7        8.04       11.61      3.47 o 
   8  19   7       11.46        8.55      3.61 o 
  -7  20   7        0.05       -1.89      5.56 o 
  -6  20   7       19.80       27.68     12.22 o 
  -5  20   7      130.36      153.73     12.71 o 
  -4  20   7      417.50      438.52     19.66 o 
  -3  20   7       34.77       55.17      8.30 o 
  -2  20   7       74.82       65.74      8.73 o 
  -1  20   7        2.60       -2.11      4.42 o 
   0  20   7       38.99       44.15      7.12 o 
   1  20   7      176.28      201.11     10.04 o 
   2  20   7      187.11      190.10      7.77 o 
   3  20   7       45.34       56.99      5.56 o 
   4  20   7        9.55        6.99      3.03 o 
   5  20   7       43.15       53.93      5.37 o 
   6  20   7       13.17       16.48      3.50 o 
   7  20   7       56.10       64.99      9.42 o 
  -5  21   7        1.93       13.84      6.71 o 
  -4  21   7       13.44       19.50      6.56 o 
  -3  21   7       10.03       11.83      6.02 o 
  -2  21   7        1.23        4.06      4.73 o 
  -1  21   7       52.73       47.21      7.48 o 
   0  21   7       47.51       49.45      7.15 o 
   1  21   7       27.94       24.94      7.84 o 
   2  21   7      193.09      226.15     10.46 o 
   3  21   7       17.11       22.41      3.94 o 
   4  21   7       14.52       10.97      3.44 o 
   5  21   7        9.75       10.86      3.02 o 
  -3  22   7        5.79        6.06      5.43 o 
  -2  22   7        6.52        9.74      5.55 o 
  -1  22   7       75.26       69.13      8.57 o 
   0  22   7      261.74      302.47     12.20 o 
   1  22   7       14.66       18.77     10.08 o 
   2  22   7       35.55       34.15      5.48 o 
 -16   0   8      200.12      210.31     11.56 o 
 -15   0   8        1.35        0.20      3.85 o 
 -14   0   8      448.12      510.80     16.51 o 
 -13   0   8      100.39      104.63      5.78 o 
 -12   0   8       44.96       29.46      3.34 o 
 -11   0   8       20.72       32.53      3.17 o 
 -10   0   8      313.52      300.35      7.45 o 
  -9   0   8      553.22      516.97     13.83 o 
  -8   0   8      207.70      227.18      7.80 o 
  -7   0   8     1937.73     1780.71     18.50 o 
  -6   0   8     3962.34     4011.56     32.52 o 
  -5   0   8      915.12      964.86     10.49 o 
  -4   0   8      886.07     1011.81     10.63 o 
  -3   0   8     2807.70     2787.69     27.35 o 
  -2   0   8     6361.30     6891.05     55.64 o 
  -1   0   8       85.49       73.07      2.97 o 
   0   0   8       99.84      113.98      3.05 o 
   1   0   8        6.05       18.27      1.52 o 
   2   0   8      901.90      949.39     18.28 o 
   3   0   8       56.01       62.96      2.83 o 
   4   0   8        6.44        5.80      1.72 o 
   5   0   8     1977.97     1925.49     18.46 o 
   6   0   8       60.13       59.62      2.69 o 
   7   0   8     3332.87     3256.43     36.66 o 
   8   0   8     1057.43     1069.58     23.56 o 
   9   0   8      251.70      160.64      6.50 o 
  10   0   8      194.59      197.29      9.01 o 
  11   0   8      557.72      481.95     11.77 o 
  12   0   8     1268.69     1342.27     24.99 o 
  13   0   8      188.51      191.78     12.65 o 
  14   0   8       87.73       74.65      9.69 o 
  15   0   8        9.42        2.31      5.00 o 
 -16   1   8       10.91        9.25      3.37 o 
 -15   1   8      180.50      163.47      7.10 o 
 -14   1   8        0.02       -0.46      2.97 o 
 -13   1   8        5.25        4.89      2.30 o 
 -12   1   8        0.95       -1.08      1.58 o 
 -11   1   8      454.82      456.41      6.68 o 
 -10   1   8       58.24       61.76      2.86 o 
  -9   1   8      189.86      181.95      4.18 o 
  -8   1   8      414.15      365.29      5.69 o 
  -7   1   8      183.35      185.43      3.41 o 
  -6   1   8       38.32       40.03      1.65 o 
  -5   1   8      880.42      883.97      6.97 o 
  -4   1   8       43.63       34.30      1.62 o 
  -3   1   8     1655.53     1825.95     12.54 o 
  -2   1   8      581.97      723.78      6.75 o 
  -1   1   8       19.15       17.08      1.10 o 
   0   1   8     1267.08     1238.80      8.99 o 
   1   1   8        8.05        8.72      1.03 o 
   2   1   8      125.33      151.88      2.84 o 
   3   1   8      466.99      586.25      5.95 o 
   4   1   8      150.90      173.88      2.81 o 
   5   1   8        5.75       16.25      1.08 o 
   6   1   8      107.08      145.08      2.87 o 
   7   1   8     1794.72     1644.25     14.07 o 
   8   1   8     1391.48     1396.64     14.53 o 
   9   1   8      541.16      483.71     10.42 o 
  10   1   8     1146.43     1246.93     14.84 o 
  11   1   8       16.83       12.42      2.02 o 
  12   1   8      374.25      353.60     12.30 o 
  13   1   8       27.33       37.16      3.78 o 
  14   1   8      122.19      123.93      7.77 o 
  15   1   8        4.45       -0.10      3.77 o 
 -16   2   8       10.46        7.73      3.28 o 
 -15   2   8        0.14       -2.46      2.46 o 
 -14   2   8       24.22       21.24      3.11 o 
 -13   2   8       25.31       22.89      3.00 o 
 -12   2   8        0.76       -0.09      1.84 o 
 -11   2   8      339.69      325.62      6.37 o 
 -10   2   8      123.38      117.53      3.55 o 
  -9   2   8      264.60      260.42      4.88 o 
  -8   2   8      299.01      306.48      4.71 o 
  -7   2   8      106.46      111.63      2.84 o 
  -6   2   8     1376.19     1393.19     10.15 o 
  -5   2   8        3.73        1.62      0.82 o 
  -4   2   8       98.18       73.46      2.05 o 
  -3   2   8       29.11       25.39      1.30 o 
  -2   2   8      460.81      501.79      5.62 o 
  -1   2   8      180.59      197.19      2.95 o 
   0   2   8       35.00       57.97      1.66 o 
   1   2   8        2.92       15.22      1.05 o 
   2   2   8      691.69      826.55      7.35 o 
   3   2   8     1075.39     1232.73      9.97 o 
   4   2   8       39.53       37.27      1.39 o 
   5   2   8      163.90      192.59      3.00 o 
   6   2   8      756.81      775.35      7.92 o 
   7   2   8       68.21       61.95      2.43 o 
   8   2   8      608.78      627.36      7.71 o 
   9   2   8      269.43      266.63      7.33 o 
  10   2   8       72.60       58.36      4.47 o 
  11   2   8        1.68        3.50      2.23 o 
  12   2   8       58.19       71.59      4.79 o 
  13   2   8       20.14       34.01      3.81 o 
  14   2   8       97.74       88.24      5.50 o 
  15   2   8        3.10       -0.38      3.50 o 
 -16   3   8       45.60       45.54      3.98 o 
 -15   3   8       28.57       17.35      3.12 o 
 -14   3   8      128.69      119.13      6.22 o 
 -13   3   8       80.80       98.37      4.61 o 
 -12   3   8      296.40      302.15      7.99 o 
 -11   3   8       33.85       24.43      2.58 o 
 -10   3   8      959.02      975.46     11.45 o 
  -9   3   8       11.30       22.02      4.33 o 
  -8   3   8     2087.55     1972.42     14.97 o 
  -7   3   8     1240.45     1125.96      9.70 o 
  -6   3   8      252.51      223.34      3.55 o 
  -5   3   8      102.46      114.52      2.29 o 
  -4   3   8     3097.87     3146.41     20.74 o 
  -3   3   8      144.31      153.44      2.59 o 
  -2   3   8       54.18       66.29      2.00 o 
  -1   3   8       55.20       52.87      1.65 o 
   0   3   8     5019.78     5214.82     30.14 o 
   1   3   8        8.28        8.05      1.53 o 
   2   3   8      545.75      557.58      5.47 o 
   3   3   8     9214.63    10037.53     88.26 o 
   4   3   8      709.13      758.87      6.64 o 
   5   3   8       69.21       49.25      1.68 o 
   6   3   8       61.14       61.27      1.91 o 
   7   3   8     1451.94     1410.91     14.05 o 
   8   3   8      145.12      135.68      5.12 o 
   9   3   8      132.17      123.54      6.56 o 
  10   3   8      108.41      115.34      4.89 o 
  11   3   8      190.65      214.79      5.73 o 
  12   3   8      201.73      158.58      6.83 o 
  13   3   8       57.79       44.15      4.17 o 
  14   3   8       10.54        9.21      4.06 o 
  15   3   8        7.50        2.24      2.78 o 
 -16   4   8      127.77      135.96      7.31 o 
 -15   4   8        2.11       -1.76      3.07 o 
 -14   4   8        2.55        0.20      2.34 o 
 -13   4   8        6.19        3.41      2.16 o 
 -12   4   8       10.49        3.71      1.99 o 
 -11   4   8      401.14      361.82      9.09 o 
 -10   4   8      119.42      108.77      4.09 o 
  -9   4   8       66.27       82.73      3.87 o 
  -8   4   8       10.69       20.15      1.91 o 
  -7   4   8     3390.00     3327.55     24.60 o 
  -6   4   8     1436.02     1392.26     12.80 o 
  -5   4   8      158.08      150.61      3.08 o 
  -4   4   8     1553.57     1762.70     14.00 o 
  -3   4   8      574.75      689.78      6.86 o 
  -2   4   8     1343.46     1432.95     12.03 o 
  -1   4   8       13.80       18.91      1.48 o 
   0   4   8     1881.04     1955.22     19.21 o 
   1   4   8       10.50       27.33      1.43 o 
   2   4   8     1457.66     1526.35     12.37 o 
   3   4   8      684.96      687.32      6.83 o 
   4   4   8      516.28      506.79      5.57 o 
   5   4   8      502.01      439.25      5.66 o 
   6   4   8     1134.51     1107.84     11.52 o 
   7   4   8     1335.80     1260.37     12.97 o 
   8   4   8       18.63       12.44      1.91 o 
   9   4   8     1400.45     1397.72     15.83 o 
  10   4   8       49.22       50.25      3.58 o 
  11   4   8      322.94      325.18      7.82 o 
  12   4   8      158.22      157.47      5.88 o 
  13   4   8        3.63        5.07      2.38 o 
  14   4   8      185.56      205.87      7.35 o 
  15   4   8       17.99       24.21      4.64 o 
 -15   5   8      203.81      191.89      8.19 o 
 -14   5   8        8.15        8.27      5.71 o 
 -13   5   8       65.96       56.62      4.57 o 
 -12   5   8        5.19        5.86      2.09 o 
 -11   5   8        7.40        5.32      2.13 o 
 -10   5   8      284.98      282.61      5.88 o 
  -9   5   8      260.29      274.32      5.28 o 
  -8   5   8       86.16       60.12      2.66 o 
  -7   5   8      393.10      370.27      5.96 o 
  -6   5   8        3.85       10.95      1.33 o 
  -5   5   8       54.57       39.12      1.84 o 
  -4   5   8       27.41       22.17      1.84 o 
  -3   5   8      777.13      767.20      8.52 o 
  -2   5   8       66.49       59.55      2.54 o 
  -1   5   8       84.18       86.74      4.41 o 
   0   5   8       45.25       48.49      4.96 o 
   1   5   8      573.07      646.24      8.37 o 
   2   5   8        9.51       30.73      1.91 o 
   3   5   8     1034.93     1125.94      9.16 o 
   4   5   8      283.64      323.11      4.54 o 
   5   5   8      372.58      428.75      6.00 o 
   6   5   8      337.04      373.39      5.80 o 
   7   5   8     1119.83     1050.36     11.36 o 
   8   5   8      728.37      759.81      9.49 o 
   9   5   8       23.52       50.03      3.12 o 
  10   5   8       38.92       47.69      3.22 o 
  11   5   8      463.24      457.87     10.52 o 
  12   5   8      305.00      373.31      8.49 o 
  13   5   8        1.81        0.27      3.33 o 
  14   5   8        0.56       -0.43      3.96 o 
  15   5   8       10.35        9.26      3.77 o 
 -15   6   8      218.92      190.93     12.62 o 
 -14   6   8       15.28       14.33      3.69 o 
 -13   6   8      315.75      324.32     10.64 o 
 -12   6   8        8.10        6.13      4.88 o 
 -11   6   8       50.87       56.82      7.37 o 
 -10   6   8       31.42       21.80      2.84 o 
  -9   6   8      174.91      163.69      5.60 o 
  -8   6   8      553.72      568.51      8.88 o 
  -7   6   8       61.47       63.23      3.09 o 
  -6   6   8      732.72      689.48      8.81 o 
  -5   6   8      127.73      137.04      3.64 o 
  -4   6   8       97.28       95.79      3.61 o 
  -3   6   8      461.53      473.62      7.36 o 
  -2   6   8      247.51      269.99      6.26 o 
  -1   6   8      420.65      442.77      9.70 o 
   0   6   8      106.54      120.05      7.05 o 
   1   6   8     1867.04     1764.54     19.36 o 
   2   6   8        5.16       12.15      1.75 o 
   3   6   8       72.75       86.40      3.45 o 
   4   6   8     1218.37     1161.20     14.47 o 
   5   6   8       48.86       30.54      3.27 o 
   6   6   8      415.55      427.67      8.74 o 
   7   6   8      471.63      449.60      6.46 o 
   8   6   8      325.59      285.02      5.33 o 
   9   6   8      306.10      296.36      5.67 o 
  10   6   8        0.30        0.18      2.00 o 
  11   6   8        2.98        4.75      4.87 o 
  12   6   8      528.81      582.32     13.42 o 
  13   6   8       10.81       -2.66      2.66 o 
  14   6   8       47.65       47.33      7.02 o 
  15   6   8       15.20       13.42      3.59 o 
 -15   7   8       15.70       16.12      3.97 o 
 -14   7   8      239.72      271.15      9.31 o 
 -13   7   8        0.09       -0.41      2.81 o 
 -12   7   8       66.79       65.63      7.44 o 
 -11   7   8        6.35        9.28      2.89 o 
 -10   7   8       30.86       35.48      3.33 o 
  -9   7   8      221.70      222.64      6.87 o 
  -8   7   8      756.74      694.37     12.96 o 
  -7   7   8      562.98      603.04     10.51 o 
  -6   7   8        2.80        3.73      2.02 o 
  -5   7   8       13.23       16.90      2.68 o 
  -4   7   8      741.63      736.06     10.60 o 
  -3   7   8      255.75      294.86      5.70 o 
  -2   7   8      308.13      309.95      7.51 o 
  -1   7   8      362.68      421.94      8.61 o 
   0   7   8     1147.11     1121.10     55.60 o 
   1   7   8      745.83      725.21     12.52 o 
   2   7   8        1.04        3.28      1.61 o 
   3   7   8     2058.25     1855.16     18.89 o 
   4   7   8        2.45        5.11      1.81 o 
   5   7   8     1940.74     1883.59     22.13 o 
   6   7   8        8.83        9.35      3.39 o 
   7   7   8      212.43      208.81     10.36 o 
   8   7   8      841.33      756.43     13.17 o 
   9   7   8      220.12      228.12      7.28 o 
  10   7   8      236.99      223.51     10.23 o 
  11   7   8      277.93      264.65      7.82 o 
  12   7   8        0.70        3.33      3.07 o 
  13   7   8      475.98      492.01     12.78 o 
  14   7   8        6.59        5.95      3.96 o 
 -15   8   8       34.28       29.19      5.89 o 
 -14   8   8      177.19      227.10      9.58 o 
 -13   8   8       62.19       59.15      7.43 o 
 -12   8   8       16.90       13.72      7.35 o 
 -11   8   8      245.61      266.43     17.71 o 
 -10   8   8       14.73       16.13      3.54 o 
  -9   8   8       25.06       25.39      3.75 o 
  -8   8   8      113.25      127.98      5.36 o 
  -7   8   8      152.87      157.62      5.48 o 
  -6   8   8       16.47       20.44      2.67 o 
  -5   8   8      710.69      652.37     12.31 o 
  -4   8   8      140.36      138.59      5.85 o 
  -3   8   8        9.40        8.11      1.93 o 
  -2   8   8       73.49       62.18      4.09 o 
  -1   8   8      287.16      326.03      7.73 o 
   0   8   8      699.66      663.79     14.21 o 
   1   8   8       60.73       47.25      3.64 o 
   2   8   8      665.61      640.43     12.60 o 
   3   8   8       18.31       12.97      3.09 o 
   4   8   8     2422.87     2375.19     28.96 o 
   5   8   8       13.87       13.27      2.34 o 
   6   8   8        0.14        1.17      2.02 o 
   7   8   8       41.28       39.68      3.62 o 
   8   8   8       35.66       50.25      4.13 o 
   9   8   8      459.91      452.87     18.70 o 
  10   8   8       14.06       17.94      3.36 o 
  11   8   8       13.51       16.38      4.01 o 
  12   8   8      267.89      249.17     11.68 o 
  13   8   8       16.83       14.91      3.82 o 
  14   8   8      236.62      264.58      9.98 o 
 -14   9   8       66.06       67.61      7.32 o 
 -13   9   8       58.05       57.91      6.73 o 
 -12   9   8       10.65       15.92      8.45 o 
 -11   9   8       32.49       38.41      4.67 o 
 -10   9   8       37.85       40.75      4.57 o 
  -9   9   8        0.52        3.49      2.80 o 
  -8   9   8       86.88       86.27      4.95 o 
  -7   9   8        6.96        5.30      2.55 o 
  -6   9   8      200.89      173.11      6.88 o 
  -5   9   8      740.22      699.90     13.29 o 
  -4   9   8      124.37      155.28      6.18 o 
  -3   9   8      219.70      221.72      7.81 o 
  -2   9   8     1452.27     1449.15     18.90 o 
  -1   9   8      261.18      270.85      6.88 o 
   0   9   8        0.65        1.87      2.12 o 
   1   9   8       25.95       36.82      4.81 o 
   2   9   8      139.79      162.06      7.44 o 
   3   9   8      255.85      221.72      8.59 o 
   4   9   8      232.80      209.70      8.71 o 
   5   9   8       31.06       68.22      5.10 o 
   6   9   8      164.32      138.69      5.28 o 
   7   9   8      400.14      421.16      9.33 o 
   8   9   8        9.98        4.48      2.43 o 
   9   9   8       75.09       72.52      5.08 o 
  10   9   8      307.25      343.48      9.51 o 
  11   9   8      232.39      245.74      9.75 o 
  12   9   8      145.69      178.38      8.71 o 
  13   9   8        2.64       -1.25      3.87 o 
  14   9   8      260.26      281.47     19.18 o 
 -14  10   8       37.01       23.76      5.60 o 
 -13  10   8      237.32      286.89     12.02 o 
 -12  10   8       75.67       85.88      7.35 o 
 -11  10   8      128.60      136.51      7.50 o 
 -10  10   8      294.23      293.75      9.46 o 
  -9  10   8      128.54      136.17      6.52 o 
  -8  10   8       89.77       93.57      4.93 o 
  -7  10   8      170.67      173.64      7.23 o 
  -6  10   8      269.45      313.57      9.07 o 
  -5  10   8      309.03      226.19      8.45 o 
  -4  10   8      274.85      272.92      8.95 o 
  -3  10   8     2213.85     2237.14     31.33 o 
  -2  10   8      322.88      354.98      9.64 o 
  -1  10   8        4.64        0.92      2.02 o 
   0  10   8       24.82       47.75      3.58 o 
   1  10   8     1024.18     1003.85     24.94 o 
   2  10   8       26.74       42.19      4.66 o 
   3  10   8       34.26       38.54      4.55 o 
   4  10   8     1110.29     1041.75     20.96 o 
   5  10   8      146.46       90.18      5.71 o 
   6  10   8       28.55       21.86      3.63 o 
   7  10   8      287.50      259.34     10.58 o 
   8  10   8      476.15      494.14     10.70 o 
   9  10   8      127.98      119.11      6.04 o 
  10  10   8        3.94        0.73      2.77 o 
  11  10   8      602.80      637.81     15.78 o 
  12  10   8       22.43       23.02      4.68 o 
  13  10   8        9.31       14.73      5.36 o 
  14  10   8       87.08       85.70     14.60 o 
 -14  11   8      227.50      273.84     26.88 o 
 -13  11   8       17.53       30.14     11.04 o 
 -12  11   8      180.68      180.74      9.69 o 
 -11  11   8        3.80        3.77      3.28 o 
 -10  11   8       91.31       77.63      5.99 o 
  -9  11   8      117.86      119.09      8.64 o 
  -8  11   8       20.37       14.28      5.57 o 
  -7  11   8      586.02      605.91     13.36 o 
  -6  11   8      297.08      249.82      9.31 o 
  -5  11   8     2087.30     1751.55     27.52 o 
  -4  11   8      449.63      419.35     11.21 o 
  -3  11   8      491.22      472.23     11.68 o 
  -2  11   8      478.91      414.12     11.33 o 
  -1  11   8      472.80      542.78     10.44 o 
   0  11   8      281.20      285.78     10.26 o 
   1  11   8      420.76      364.51     10.73 o 
   2  11   8     1064.63      975.82     19.31 o 
   3  11   8        9.33       11.99      3.42 o 
   4  11   8      296.65      258.63     13.71 o 
   5  11   8      452.09      399.55     10.76 o 
   6  11   8       54.21       29.65      4.09 o 
   7  11   8        0.56        0.31      3.76 o 
   8  11   8      333.13      310.91     10.75 o 
   9  11   8       53.81       46.98      5.07 o 
  10  11   8      767.55      770.90     15.05 o 
  11  11   8      122.14      141.22      7.17 o 
  12  11   8        1.46        3.73      3.63 o 
  13  11   8       46.35       41.22      6.90 o 
 -13  12   8      118.19      117.42     14.23 o 
 -12  12   8       84.23       83.09      6.86 o 
 -11  12   8      285.87      316.91     12.02 o 
 -10  12   8        9.69       19.08      4.98 o 
  -9  12   8        0.41        7.06      4.31 o 
  -8  12   8       57.55       58.62      7.69 o 
  -7  12   8      213.38      212.49      9.20 o 
  -6  12   8       14.20       18.47      3.99 o 
  -5  12   8      182.51      154.37      7.46 o 
  -4  12   8       26.47       26.69      3.99 o 
  -3  12   8       10.78       10.60      3.02 o 
  -2  12   8       11.19       31.59      3.90 o 
  -1  12   8      143.49      123.00     13.67 o 
   0  12   8      238.82      189.74     11.32 o 
   1  12   8       89.53       83.22      5.78 o 
   2  12   8      851.90      804.53     17.29 o 
   3  12   8      450.84      455.41     12.63 o 
   4  12   8      352.19      397.83     12.18 o 
   5  12   8       59.53       52.96      4.89 o 
   6  12   8       10.76        7.52      3.29 o 
   7  12   8      133.01      150.24      7.46 o 
   8  12   8      458.01      495.91     13.54 o 
   9  12   8       25.79       13.71      4.03 o 
  10  12   8       40.45       26.99      4.07 o 
  11  12   8        0.02       -1.40      2.86 o 
  12  12   8       94.07       96.86      7.76 o 
  13  12   8        7.28       14.55      4.90 o 
 -13  13   8       35.08       45.67      9.76 o 
 -12  13   8      208.44      255.24     10.52 o 
 -11  13   8       37.01       51.84      9.12 o 
 -10  13   8      151.67      143.56     14.08 o 
  -9  13   8        2.56       -3.83      3.83 o 
  -8  13   8      139.32      156.26     10.85 o 
  -7  13   8       47.27       40.62      6.26 o 
  -6  13   8       23.56       36.63      4.91 o 
  -5  13   8      153.29      148.18      7.60 o 
  -4  13   8      436.56      389.20     13.18 o 
  -3  13   8       21.98        9.59      3.57 o 
  -2  13   8      213.64      210.92      8.95 o 
  -1  13   8        0.85       -1.85      3.72 o 
   0  13   8       13.09       18.79      5.13 o 
   1  13   8       31.89       29.35      4.10 o 
   2  13   8      168.83      196.94      8.31 o 
   3  13   8       76.82       82.76     11.49 o 
   4  13   8      167.67      203.16     12.90 o 
   5  13   8       18.77       27.32      3.93 o 
   6  13   8      644.02      562.20     13.72 o 
   7  13   8        5.23        0.11      2.83 o 
   8  13   8      244.46      219.11     10.68 o 
   9  13   8      607.92      660.03     16.60 o 
  10  13   8       32.59       23.39      4.87 o 
  11  13   8        0.45       -3.71      3.71 o 
  12  13   8        0.86        0.53      4.07 o 
 -12  14   8      276.49      294.21     27.90 o 
 -11  14   8      109.72      118.84     16.52 o 
 -10  14   8      461.39      461.75     18.38 o 
  -9  14   8        9.60        4.30      5.50 o 
  -8  14   8        0.91       -1.53      4.75 o 
  -7  14   8       12.12       11.20      4.77 o 
  -6  14   8      358.14      332.11     13.33 o 
  -5  14   8        2.21        7.32      4.00 o 
  -4  14   8        1.54        3.82      3.43 o 
  -3  14   8      323.85      299.66     11.27 o 
  -2  14   8        3.82        4.76      3.11 o 
  -1  14   8       42.04       25.57      5.77 o 
   0  14   8       72.77       50.98      7.44 o 
   1  14   8      387.09      406.99     16.54 o 
   2  14   8      238.57      175.85      8.12 o 
   3  14   8       87.81       71.21      6.05 o 
   4  14   8       86.79       81.07      5.83 o 
   5  14   8       14.36       17.67      3.99 o 
   6  14   8      118.14      117.42      6.78 o 
   7  14   8      662.75      691.88     16.14 o 
   8  14   8        6.69        1.79      3.16 o 
   9  14   8       58.87       84.38      7.26 o 
  10  14   8       78.78       81.17      7.44 o 
  11  14   8      773.62      826.46     20.36 o 
  12  14   8       31.06       29.60      5.35 o 
 -12  15   8      116.19      104.66     11.06 o 
 -11  15   8        4.46        2.88      6.43 o 
 -10  15   8      221.04      226.83     17.01 o 
  -9  15   8       59.90       62.65      8.29 o 
  -8  15   8       13.47       14.92     14.46 o 
  -7  15   8       72.60       68.98      7.98 o 
  -6  15   8      275.07      260.95     12.32 o 
  -5  15   8      532.85      502.17     16.17 o 
  -4  15   8       63.30       82.28     12.75 o 
  -3  15   8      205.44      201.50     35.01 o 
  -2  15   8        9.73       22.74      6.01 o 
  -1  15   8       15.04       21.48      5.77 o 
   0  15   8       41.56       33.91      6.60 o 
   1  15   8        0.00        7.87      4.65 o 
   2  15   8       20.49       11.69      3.54 o 
   3  15   8       13.17       22.76      4.29 o 
   4  15   8      351.96      354.74     10.51 o 
   5  15   8       49.44       39.45      4.71 o 
   6  15   8      150.12      159.75      7.78 o 
   7  15   8        0.04        4.51      3.23 o 
   8  15   8        1.63        0.57      3.23 o 
   9  15   8        5.36        0.58      3.41 o 
  10  15   8        8.26        4.55      3.88 o 
  11  15   8       44.68       52.92      7.71 o 
 -11  16   8      186.70      217.82     30.64 o 
 -10  16   8        0.21       14.97     17.86 o 
  -9  16   8       27.66       33.60      6.84 o 
  -8  16   8      410.82      390.79     16.12 o 
  -7  16   8      599.67      601.18     19.48 o 
  -6  16   8      817.50      795.75     21.94 o 
  -5  16   8      383.79      386.99     28.52 o 
  -4  16   8        5.07        7.10      6.87 o 
  -3  16   8        2.79       -3.84      3.84 o 
  -2  16   8       29.11       30.70      6.70 o 
  -1  16   8      665.37      667.93     22.79 o 
   0  16   8       12.06        9.04      5.09 o 
   1  16   8        2.61       -3.63      4.04 o 
   2  16   8        0.43        3.70      3.11 o 
   3  16   8       37.08       26.94      4.58 o 
   4  16   8        9.36        5.49      2.59 o 
   5  16   8       23.62       42.83      4.93 o 
   6  16   8       72.00       56.42      5.98 o 
   7  16   8        2.22        1.89      3.14 o 
   8  16   8      139.94      169.68      8.80 o 
   9  16   8       27.18       35.81      5.77 o 
  10  16   8       28.49       18.08      4.65 o 
 -10  17   8       56.55       66.59     20.73 o 
  -9  17   8       10.99       20.30     12.44 o 
  -8  17   8       62.09       69.36     13.48 o 
  -7  17   8       40.02       24.97      5.88 o 
  -6  17   8       33.10       48.04     10.64 o 
  -5  17   8       25.07       31.20     10.73 o 
  -4  17   8      359.97      374.63     13.76 o 
  -3  17   8       26.94       31.90      7.09 o 
  -2  17   8       18.06       15.85      5.88 o 
  -1  17   8       81.36       65.86      8.49 o 
   0  17   8       53.00       53.69      7.80 o 
   1  17   8      419.72      413.67     17.42 o 
   2  17   8      182.83      196.16      8.79 o 
   3  17   8       11.08        8.21      3.24 o 
   4  17   8      395.47      434.52     12.04 o 
   5  17   8       53.88       48.90      6.08 o 
   6  17   8       96.17       86.47      6.73 o 
   7  17   8        1.11       -1.02      3.13 o 
   8  17   8      119.05      114.43      8.19 o 
   9  17   8       16.42       21.29      4.75 o 
  -9  18   8        1.69        3.27      4.67 o 
  -8  18   8      329.09      373.87     16.16 o 
  -7  18   8      454.27      452.74     17.15 o 
  -6  18   8       84.15       64.68      8.75 o 
  -5  18   8      179.87      191.08     18.63 o 
  -4  18   8       44.04       40.25      7.89 o 
  -3  18   8      475.95      572.59     22.31 o 
  -2  18   8      127.65      111.69     10.47 o 
  -1  18   8       90.06       84.83      9.58 o 
   0  18   8        0.40       -1.10      4.38 o 
   1  18   8      759.13      750.85     24.48 o 
   2  18   8       95.82       84.27      6.91 o 
   3  18   8       16.88       21.28      3.95 o 
   4  18   8      211.82      223.23      8.83 o 
   5  18   8       50.99       43.25      5.20 o 
   6  18   8       15.45       17.14      4.20 o 
   7  18   8       57.09       39.86      5.23 o 
   8  18   8      214.72      216.25     15.60 o 
  -8  19   8       33.19      107.27     12.19 o 
  -7  19   8       58.17       97.71     30.08 o 
  -6  19   8        9.96       39.14     25.76 o 
  -5  19   8       56.97       71.52     10.24 o 
  -4  19   8      140.87      163.13     13.04 o 
  -3  19   8       48.15       37.93      7.81 o 
  -2  19   8       13.35        4.78      5.19 o 
  -1  19   8        8.07        4.41      5.07 o 
   0  19   8        0.14       -4.16      4.16 o 
   1  19   8      503.23      506.84     19.71 o 
   2  19   8       57.79       60.62      6.98 o 
   3  19   8      165.09      206.55      8.42 o 
   4  19   8       20.85       21.18      7.20 o 
   5  19   8        5.17        2.31      3.81 o 
   6  19   8        4.66        0.85      2.69 o 
   7  19   8        5.65        6.71      3.56 o 
  -6  20   8        2.74       -4.00      5.06 o 
  -5  20   8        0.54       -0.53      5.58 o 
  -4  20   8      176.54      199.45     14.42 o 
  -3  20   8       65.22       68.32      9.67 o 
  -2  20   8       59.42       66.30      9.13 o 
  -1  20   8        9.96        7.00      5.00 o 
   0  20   8        0.08        3.63      4.88 o 
   1  20   8        8.88       15.55      5.64 o 
   2  20   8      303.17      335.16     13.43 o 
   3  20   8      211.09      212.07      8.68 o 
   4  20   8       25.05       35.39      4.51 o 
   5  20   8        2.23        1.53      3.67 o 
   6  20   8        0.05        1.54      3.15 o 
  -5  21   8      116.48      100.81     11.75 o 
  -4  21   8       78.16      103.86     11.77 o 
  -3  21   8        7.84        3.86      5.24 o 
  -2  21   8       42.61       47.27      8.06 o 
  -1  21   8       25.95       28.69      6.89 o 
   0  21   8       69.80       85.30      9.42 o 
   1  21   8      127.41      125.40     15.43 o 
   2  21   8       14.73       24.38      6.77 o 
   3  21   8      260.01      273.93     12.42 o 
   4  21   8       19.42       31.59      4.41 o 
 -16   1   9        1.53        0.48      3.38 o 
 -15   1   9      112.59      129.61      6.73 o 
 -14   1   9      302.76      323.24      7.81 o 
 -13   1   9       56.77       48.71      3.82 o 
 -12   1   9       27.85       26.78      2.43 o 
 -11   1   9      298.20      313.86      5.98 o 
 -10   1   9      128.54      149.68      4.10 o 
  -9   1   9      611.52      627.86      8.10 o 
  -8   1   9        4.68        6.58      1.46 o 
  -7   1   9     1583.79     1590.73     13.06 o 
  -6   1   9        8.26        4.54      1.02 o 
  -5   1   9       44.34       30.65      1.50 o 
  -4   1   9      769.67      726.16      8.83 o 
  -3   1   9      227.15      258.15      4.31 o 
  -2   1   9     1291.76     1409.80     11.17 o 
  -1   1   9      442.84      394.45      4.75 o 
   0   1   9     2647.36     2855.43     18.08 o 
   1   1   9      351.19      345.11      4.17 o 
   2   1   9     2271.68     2252.96     16.34 o 
   3   1   9     1657.06     1558.53     12.31 o 
   4   1   9       36.14       28.37      1.65 o 
   5   1   9        9.79       12.96      1.25 o 
   6   1   9      116.48      110.88      2.68 o 
   7   1   9     2768.09     2897.43     23.76 o 
   8   1   9       16.35       10.01      1.77 o 
   9   1   9      164.80      183.17      5.83 o 
  10   1   9      135.76      136.33      4.47 o 
  11   1   9      167.73      156.63     11.34 o 
  12   1   9      167.87      200.36      6.84 o 
  13   1   9        0.05        1.35      2.43 o 
  14   1   9       23.00       29.42      5.05 o 
  15   1   9        7.79        9.34      4.13 o 
 -16   2   9        9.24        7.24      3.22 o 
 -15   2   9      111.79      130.43      5.66 o 
 -14   2   9       40.86       40.95      3.69 o 
 -13   2   9      269.89      286.60      6.88 o 
 -12   2   9      118.09      129.45      5.13 o 
 -11   2   9       16.71       17.96      2.46 o 
 -10   2   9        0.09        2.15      1.47 o 
  -9   2   9      232.63      257.63      4.88 o 
  -8   2   9     1167.53     1118.58     11.31 o 
  -7   2   9     1457.22     1552.11     12.15 o 
  -6   2   9     1359.45     1371.58     11.42 o 
  -5   2   9      228.79      229.71      3.40 o 
  -4   2   9     1066.59     1071.93      8.72 o 
  -3   2   9     1930.88     1884.57     13.13 o 
  -2   2   9        2.30        6.60      0.97 o 
  -1   2   9     2685.45     2908.30     18.40 o 
   0   2   9        9.25       21.73      1.98 o 
   1   2   9        1.20        5.77      0.93 o 
   2   2   9     4175.41     4412.60     28.89 o 
   3   2   9     1524.49     1536.70     12.12 o 
   4   2   9      155.49      167.15      3.14 o 
   5   2   9     1201.01     1222.67      9.89 o 
   6   2   9      103.92      155.21      3.37 o 
   7   2   9     2237.51     2060.45     17.88 o 
   8   2   9      231.07      240.11      5.99 o 
   9   2   9        2.67        6.08      1.64 o 
  10   2   9      496.18      551.66     11.24 o 
  11   2   9       72.25      113.10      9.46 o 
  12   2   9      280.98      337.51      8.95 o 
  13   2   9      140.30      140.22      6.25 o 
  14   2   9      350.44      365.07      9.54 o 
  15   2   9       33.19       33.60     13.47 o 
 -15   3   9       83.78       82.62      4.89 o 
 -14   3   9      241.96      244.06      6.97 o 
 -13   3   9       36.56       36.01      3.27 o 
 -12   3   9        0.15       -0.94      1.83 o 
 -11   3   9       10.70        9.41      2.40 o 
 -10   3   9       71.05       79.61      3.62 o 
  -9   3   9     1503.78     1480.58     15.00 o 
  -8   3   9     1983.64     1902.90     14.81 o 
  -7   3   9     2328.48     2081.75     15.00 o 
  -6   3   9      417.31      372.21      4.71 o 
  -5   3   9        8.63        9.10      1.06 o 
  -4   3   9      111.03      118.29      3.12 o 
  -3   3   9     1967.90     2137.12     15.10 o 
  -2   3   9     5581.81     6139.94     37.13 o 
  -1   3   9     1010.69     1133.92      8.64 o 
   0   3   9     3140.58     3405.05     20.89 o 
   1   3   9        5.99       20.63      1.25 o 
   2   3   9      638.64      683.08      6.58 o 
   3   3   9        0.29        2.90      0.93 o 
   4   3   9        1.61       -0.91      0.91 o 
   5   3   9       65.75       97.08      2.60 o 
   6   3   9       17.50       32.12      1.73 o 
   7   3   9        4.31        8.24      1.65 o 
   8   3   9       60.84       66.00      5.30 o 
   9   3   9        0.12       -1.65      1.65 o 
  10   3   9       54.52       51.57      3.71 o 
  11   3   9      199.25      182.43      6.64 o 
  12   3   9      275.93      255.52      7.94 o 
  13   3   9       47.43       37.33      4.12 o 
  14   3   9       60.65       65.31      5.03 o 
  15   3   9       48.93       54.08      4.74 o 
 -15   4   9       85.34      107.46      6.86 o 
 -14   4   9       14.57        8.53      2.67 o 
 -13   4   9      108.67      115.34      4.86 o 
 -12   4   9        4.22        5.73      2.08 o 
 -11   4   9        1.78        0.91      1.79 o 
 -10   4   9        9.64        8.51      1.85 o 
  -9   4   9      306.38      276.33      5.83 o 
  -8   4   9      610.28      538.98      7.54 o 
  -7   4   9      107.90      101.15      3.35 o 
  -6   4   9      384.62      379.78      5.50 o 
  -5   4   9        6.61        8.32      1.62 o 
  -4   4   9      577.40      598.91      6.70 o 
  -3   4   9     2188.16     2412.02     17.29 o 
  -2   4   9     2024.36     2023.26     14.66 o 
  -1   4   9      736.77      771.32      6.62 o 
   0   4   9      445.73      412.39      5.16 o 
   1   4   9     1512.42     1549.24     12.91 o 
   2   4   9       22.00       53.59      1.93 o 
   3   4   9      369.69      491.42      6.47 o 
   4   4   9       90.02       57.34      2.97 o 
   5   4   9        0.02        3.19      1.32 o 
   6   4   9     1368.64     1416.04     14.02 o 
   7   4   9      131.88      125.78      3.51 o 
   8   4   9        2.73        2.28      1.45 o 
   9   4   9      666.25      716.78     10.13 o 
  10   4   9        0.01       -0.87      1.80 o 
  11   4   9      444.15      501.92      9.96 o 
  12   4   9      286.90      305.35      8.49 o 
  13   4   9       87.19      109.23      5.65 o 
  14   4   9       47.50       39.42      4.21 o 
  15   4   9      302.94      372.94     12.58 o 
 -15   5   9       14.93       21.81      4.21 o 
 -14   5   9      534.31      539.21     12.80 o 
 -13   5   9       66.08       61.44      5.21 o 
 -12   5   9       49.81       50.71      4.28 o 
 -11   5   9      436.27      453.67      8.43 o 
 -10   5   9       30.70       22.93      2.69 o 
  -9   5   9      150.38      151.21      4.09 o 
  -8   5   9     1277.34     1268.27     13.07 o 
  -7   5   9       46.38       71.95      2.70 o 
  -6   5   9      383.91      393.40      5.68 o 
  -5   5   9     1566.30     1536.51     13.03 o 
  -4   5   9     1992.77     1948.25     17.36 o 
  -3   5   9      434.97      530.32      7.06 o 
  -2   5   9      487.48      493.47      7.07 o 
  -1   5   9     2632.45     2844.40     22.54 o 
   0   5   9       10.12       30.89      2.00 o 
   1   5   9       67.08       77.46      4.29 o 
   2   5   9      267.83      259.33      4.04 o 
   3   5   9     1123.53     1039.06     10.37 o 
   4   5   9      126.49      106.25      2.91 o 
   5   5   9      834.79      814.63      8.91 o 
   6   5   9      685.61      634.83      8.13 o 
   7   5   9      637.20      713.39      9.04 o 
   8   5   9        3.27        0.42      1.68 o 
   9   5   9      458.44      458.93      8.02 o 
  10   5   9      371.17      357.39      7.90 o 
  11   5   9       87.24       94.31      4.80 o 
  12   5   9      443.09      489.44      8.90 o 
  13   5   9        1.31        6.12      4.36 o 
  14   5   9       71.67       82.45      7.04 o 
 -15   6   9      150.73      165.64      8.08 o 
 -14   6   9      242.12      237.79      8.69 o 
 -13   6   9        0.94       -0.37      2.60 o 
 -12   6   9      238.81      231.59      8.05 o 
 -11   6   9       11.38        7.96      2.81 o 
 -10   6   9        0.88       -1.78      2.03 o 
  -9   6   9      101.68      101.07      4.39 o 
  -8   6   9      522.79      458.09      8.08 o 
  -7   6   9      341.03      378.56      7.08 o 
  -6   6   9       77.99       97.38      3.57 o 
  -5   6   9     1221.60     1164.45     12.27 o 
  -4   6   9      127.94      121.74      3.55 o 
  -3   6   9      628.06      656.93      8.06 o 
  -2   6   9      261.51      237.82      4.95 o 
  -1   6   9     1426.79     1485.75     16.48 o 
   0   6   9     1316.72     1438.52     14.80 o 
   1   6   9        8.06        3.56      1.19 o 
   2   6   9     1752.80     1767.37     17.69 o 
   3   6   9     1054.89     1066.53     11.35 o 
   4   6   9      997.80      969.50     10.78 o 
   5   6   9      150.69      118.14      4.36 o 
   6   6   9       32.60       44.23      2.95 o 
   7   6   9     1800.44     1672.67     15.84 o 
   8   6   9        1.75        6.46      2.00 o 
   9   6   9       56.72       50.37      3.85 o 
  10   6   9        0.03        1.06      2.36 o 
  11   6   9      107.82       74.29      6.14 o 
  12   6   9      254.47      242.38     11.90 o 
  13   6   9       63.96       51.25      4.92 o 
  14   6   9       58.20       77.21      7.45 o 
 -15   7   9      350.82      372.60     11.22 o 
 -14   7   9      237.94      210.03      7.76 o 
 -13   7   9       28.27       34.81      6.80 o 
 -12   7   9       33.94       39.62      4.43 o 
 -11   7   9       28.67       24.70      3.42 o 
 -10   7   9       34.30       31.74      3.33 o 
  -9   7   9        8.93       11.71      2.27 o 
  -8   7   9      140.78      133.86      5.48 o 
  -7   7   9      547.20      491.39      9.69 o 
  -6   7   9        5.94        8.63      2.53 o 
  -5   7   9       53.26       72.54      4.33 o 
  -4   7   9        2.42        1.66      1.76 o 
  -3   7   9     1429.04     1419.90     17.23 o 
  -2   7   9       77.11       80.29      4.13 o 
  -1   7   9      428.36      478.28     10.75 o 
   0   7   9       46.30       66.13      6.94 o 
   1   7   9       28.15       28.72      2.87 o 
   2   7   9      283.12      314.07      6.84 o 
   3   7   9      364.60      347.46      7.55 o 
   4   7   9        0.71        1.04      2.10 o 
   5   7   9      756.49      800.76     14.24 o 
   6   7   9      324.36      295.58      7.52 o 
   7   7   9      252.34      209.14      6.64 o 
   8   7   9       95.74      114.57      7.21 o 
   9   7   9      208.20      198.48      6.92 o 
  10   7   9      235.03      237.30      7.24 o 
  11   7   9      277.95      267.87      9.15 o 
  12   7   9      318.53      333.10     10.51 o 
  13   7   9       43.56       47.44      5.30 o 
  14   7   9       25.63       21.37      4.08 o 
 -14   8   9       61.47       53.19      5.41 o 
 -13   8   9      824.31      799.46     15.86 o 
 -12   8   9        5.45        1.10      2.70 o 
 -11   8   9        0.17       -3.04      3.31 o 
 -10   8   9       37.68       37.59      4.48 o 
  -9   8   9       79.77       82.46      5.12 o 
  -8   8   9       33.78       34.40      3.54 o 
  -7   8   9      128.18      129.15      5.37 o 
  -6   8   9      930.98      910.57     13.51 o 
  -5   8   9      282.96      290.27     11.77 o 
  -4   8   9       25.21       13.90      2.94 o 
  -3   8   9      693.18      615.07     13.30 o 
  -2   8   9        0.36        0.96      2.48 o 
  -1   8   9       98.11      127.75      5.90 o 
   0   8   9     1161.59     1073.05     43.49 o 
   1   8   9      412.44      405.01     12.95 o 
   2   8   9      484.63      533.57     11.87 o 
   3   8   9       67.37       65.89      3.63 o 
   4   8   9        0.20        4.86      2.12 o 
   5   8   9      566.27      548.92     23.60 o 
   6   8   9      944.64      817.90     17.94 o 
   7   8   9      176.53      180.51      6.76 o 
   8   8   9      425.75      388.97      9.46 o 
   9   8   9      517.64      541.35     11.67 o 
  10   8   9      295.52      320.40     10.48 o 
  11   8   9      167.54      166.71      9.69 o 
  12   8   9        7.05        8.66      4.56 o 
  13   8   9       32.90       32.66      7.52 o 
  14   8   9       48.18       41.91      6.03 o 
 -14   9   9       76.56       61.29      5.57 o 
 -13   9   9       40.94       48.70      6.59 o 
 -12   9   9       19.61       22.00      5.03 o 
 -11   9   9      148.80      158.91      7.63 o 
 -10   9   9      738.46      765.63     15.47 o 
  -9   9   9      399.55      353.02      9.96 o 
  -8   9   9       76.78       65.95      4.59 o 
  -7   9   9      774.59      742.17     12.43 o 
  -6   9   9        5.82        3.04      2.75 o 
  -5   9   9      586.19      635.41     12.89 o 
  -4   9   9       10.33       11.30      3.27 o 
  -3   9   9     1228.98     1351.66     22.12 o 
  -2   9   9      216.21      181.42      7.23 o 
  -1   9   9      448.12      465.58     16.82 o 
   0   9   9     2062.96     1917.10     31.42 o 
   1   9   9       27.18       43.75      5.58 o 
   2   9   9      354.67      379.37     10.08 o 
   3   9   9     1379.80     1340.12     25.95 o 
   4   9   9        1.42       -2.73      2.73 o 
   5   9   9        1.09        0.43      1.82 o 
   6   9   9      408.86      389.10      8.89 o 
   7   9   9       17.77       11.86      2.67 o 
   8   9   9      895.99      870.36     14.94 o 
   9   9   9      654.34      581.85     12.30 o 
  10   9   9      666.83      605.87     14.08 o 
  11   9   9        0.17       -2.34      3.03 o 
  12   9   9       44.23       30.54      5.99 o 
  13   9   9       83.54       88.44      8.73 o 
  14   9   9       39.91       42.49      7.05 o 
 -14  10   9        0.20       -1.70      3.80 o 
 -13  10   9        4.51        3.85      3.44 o 
 -12  10   9        0.40        0.61      3.75 o 
 -11  10   9        6.08        2.04      3.36 o 
 -10  10   9       87.91      109.68      6.85 o 
  -9  10   9       46.73       52.97      5.42 o 
  -8  10   9        7.15        8.18      2.55 o 
  -7  10   9       46.71       48.17      4.90 o 
  -6  10   9      327.56      313.27      9.38 o 
  -5  10   9       76.78       75.93      5.99 o 
  -4  10   9      372.82      376.98     10.77 o 
  -3  10   9        0.15       -0.02      3.81 o 
  -2  10   9      215.10      193.14      7.49 o 
  -1  10   9      474.28      490.23      9.92 o 
   0  10   9     1218.87     1194.78     25.13 o 
   1  10   9      382.81      342.78     12.29 o 
   2  10   9     3213.71     3089.92     45.79 o 
   3  10   9      725.45      691.15     22.31 o 
   4  10   9       96.72       78.04      6.46 o 
   5  10   9        1.84        0.28      2.40 o 
   6  10   9      143.50      189.27      7.94 o 
   7  10   9       57.97       81.05      5.10 o 
   8  10   9       13.52        6.29      2.66 o 
   9  10   9      110.20      113.98      6.70 o 
  10  10   9      208.34      219.80      8.16 o 
  11  10   9        8.00       -1.96      3.28 o 
  12  10   9       49.19       39.93      6.50 o 
  13  10   9       31.33       31.63      6.34 o 
 -13  11   9       36.67       38.03      9.40 o 
 -12  11   9      114.95      120.58      9.10 o 
 -11  11   9        2.29        6.50      3.40 o 
 -10  11   9       28.74       32.83      4.75 o 
  -9  11   9      295.15      277.31     11.52 o 
  -8  11   9     1612.18     1523.55     29.91 o 
  -7  11   9       46.68       47.97      4.94 o 
  -6  11   9      231.51      211.26      8.82 o 
  -5  11   9        4.48        6.70      4.74 o 
  -4  11   9     1068.78     1115.81     20.40 o 
  -3  11   9      991.07     1000.52     18.60 o 
  -2  11   9       53.38       67.91      5.87 o 
  -1  11   9       57.80       50.97      5.23 o 
   0  11   9      196.00      218.07      8.11 o 
   1  11   9     1062.21     1104.18     30.97 o 
   2  11   9       88.86      116.63      9.09 o 
   3  11   9      251.17      234.04      9.36 o 
   4  11   9        0.77        1.32      3.07 o 
   5  11   9      100.04       93.98      6.21 o 
   6  11   9      385.34      413.77     11.71 o 
   7  11   9      207.97      213.13      8.85 o 
   8  11   9      380.43      349.20      9.34 o 
   9  11   9        7.48        2.95      2.82 o 
  10  11   9      141.55      119.28      6.80 o 
  11  11   9      299.97      321.46     11.45 o 
  12  11   9      235.19      251.52     10.61 o 
  13  11   9      225.11      231.98     12.18 o 
 -13  12   9      174.24      171.35     12.55 o 
 -12  12   9        4.85        0.95      3.84 o 
 -11  12   9       19.14       18.26      4.15 o 
 -10  12   9       14.59       16.07      3.97 o 
  -9  12   9       68.13       70.66     10.23 o 
  -8  12   9      149.05      150.79     10.80 o 
  -7  12   9       68.72       73.17      6.53 o 
  -6  12   9      210.21      246.09      9.63 o 
  -5  12   9      343.99      341.54     10.97 o 
  -4  12   9       13.83        2.98      4.09 o 
  -3  12   9      371.06      387.31     11.04 o 
  -2  12   9       13.84        6.67      2.85 o 
  -1  12   9      233.64      222.77     13.18 o 
   0  12   9      137.13      156.31     11.18 o 
   1  12   9      632.80      521.20     19.59 o 
   2  12   9       11.79        9.30      3.81 o 
   3  12   9      214.08      123.05      7.21 o 
   4  12   9      517.62      529.58     14.77 o 
   5  12   9      121.68      110.47      8.61 o 
   6  12   9        0.04        0.77      2.85 o 
   7  12   9       78.03       79.18      6.41 o 
   8  12   9        6.40        2.27      3.20 o 
   9  12   9      317.00      287.38     10.00 o 
  10  12   9       10.14       15.55      3.68 o 
  11  12   9      752.79      819.18     18.76 o 
  12  12   9       10.83        5.63      3.96 o 
 -12  13   9      111.14      127.26     11.37 o 
 -11  13   9        2.56       -0.39      4.53 o 
 -10  13   9       24.96       27.30      9.20 o 
  -9  13   9       44.03       36.96      7.14 o 
  -8  13   9       25.84       14.53      5.47 o 
  -7  13   9      192.95      176.94      8.83 o 
  -6  13   9      120.64      119.25      7.48 o 
  -5  13   9       24.91       26.74      4.51 o 
  -4  13   9      107.58      151.75      9.57 o 
  -3  13   9      217.93      172.62      7.66 o 
  -2  13   9       94.68       77.88      8.95 o 
  -1  13   9        3.30       -1.30      4.03 o 
   0  13   9      219.34      177.91     11.88 o 
   1  13   9      210.52      210.69     12.65 o 
   2  13   9        8.15        9.83      4.75 o 
   3  13   9      828.89      799.04     18.53 o 
   4  13   9        0.44       -1.26      2.98 o 
   5  13   9       37.31       32.37      4.36 o 
   6  13   9      302.20      278.26      9.95 o 
   7  13   9      165.49      135.00      7.43 o 
   8  13   9       11.00        0.90      3.18 o 
   9  13   9       17.72       14.48      4.30 o 
  10  13   9      357.97      397.08     11.09 o 
  11  13   9      231.24      235.58      9.20 o 
  12  13   9       26.56       30.42      5.30 o 
 -12  14   9        5.93       14.47      4.58 o 
 -11  14   9       12.61       -3.61      4.72 o 
 -10  14   9        2.25       -3.26     10.28 o 
  -9  14   9       65.64       65.44      8.45 o 
  -8  14   9       37.79       45.68      7.29 o 
  -7  14   9        1.41        3.07      4.27 o 
  -6  14   9        0.15       -1.34      6.23 o 
  -5  14   9       12.41       20.20      9.05 o 
  -4  14   9      242.34      250.12     12.93 o 
  -3  14   9       95.57      112.15      7.31 o 
  -2  14   9        0.77        4.47      4.52 o 
  -1  14   9       13.77       17.03      5.49 o 
   0  14   9       55.72       43.51      7.35 o 
   1  14   9       84.33      124.54     10.25 o 
   2  14   9       64.06       67.62      6.20 o 
   3  14   9       35.49       43.67      5.44 o 
   4  14   9       37.26       44.60      5.48 o 
   5  14   9       30.68       22.05      3.96 o 
   6  14   9      208.63      207.81      8.79 o 
   7  14   9        0.81        1.41      3.11 o 
   8  14   9       49.35       35.50      6.29 o 
   9  14   9      200.02      195.31      9.71 o 
  10  14   9       41.50       42.70      6.04 o 
  11  14   9       94.29       94.48      6.81 o 
 -11  15   9       86.29       94.96     10.46 o 
 -10  15   9       10.24       18.43     10.05 o 
  -9  15   9       18.71       17.10      5.94 o 
  -8  15   9      490.40      531.25     18.92 o 
  -7  15   9        1.90        5.11      4.62 o 
  -6  15   9       20.77       17.00      5.07 o 
  -5  15   9       37.01       51.88     14.07 o 
  -4  15   9      485.95      517.55     16.22 o 
  -3  15   9       20.80       12.42      5.86 o 
  -2  15   9      257.12      281.04     15.14 o 
  -1  15   9        2.01       -3.86      3.86 o 
   0  15   9        1.81        8.49      5.12 o 
   1  15   9      796.52      805.23     26.06 o 
   2  15   9      531.36      551.03     21.30 o 
   3  15   9       65.42       60.12      6.08 o 
   4  15   9        4.96        5.12      3.08 o 
   5  15   9       21.18        9.09      3.43 o 
   6  15   9      475.10      480.75     13.44 o 
   7  15   9        1.27        3.33      3.23 o 
   8  15   9       82.81       72.71      6.85 o 
   9  15   9      338.09      310.62     12.03 o 
  10  15   9       62.06       82.77      7.75 o 
  11  15   9       25.27       20.32      9.90 o 
 -10  16   9       36.03       41.93      7.77 o 
  -9  16   9        1.52        2.81      5.05 o 
  -8  16   9      316.25      298.89     18.16 o 
  -7  16   9      121.60      127.30     10.09 o 
  -6  16   9      202.54      223.36     16.90 o 
  -5  16   9        8.01       14.37      4.41 o 
  -4  16   9        0.94       -0.56      4.95 o 
  -3  16   9      299.75      303.60     16.25 o 
  -2  16   9        0.17       -2.16      4.74 o 
  -1  16   9      187.05      176.43     12.33 o 
   0  16   9       91.82       69.41      9.19 o 
   1  16   9      253.63      225.79     13.56 o 
   2  16   9       21.92       20.99      6.41 o 
   3  16   9      136.98      168.05      8.78 o 
   4  16   9        1.24        1.30      2.99 o 
   5  16   9       29.03       23.74      4.34 o 
   6  16   9        0.04        0.55      3.14 o 
   7  16   9       71.70       56.43      6.08 o 
   8  16   9       31.67       29.85      5.06 o 
   9  16   9       69.73       67.86      6.98 o 
  10  16   9       10.49       16.54      4.42 o 
 -10  17   9       28.34       37.91      9.87 o 
  -9  17   9       28.34       68.70     13.68 o 
  -8  17   9      176.77      195.02     12.08 o 
  -7  17   9       37.05       46.08      7.28 o 
  -6  17   9       84.85      112.67     24.90 o 
  -5  17   9       14.32       15.89      6.73 o 
  -4  17   9      513.89      491.06     21.69 o 
  -3  17   9      320.28      322.06     17.21 o 
  -2  17   9       14.51       23.39      6.53 o 
  -1  17   9       11.04       19.05      6.17 o 
   0  17   9       47.06       42.45      7.60 o 
   1  17   9      223.82      247.42     14.61 o 
   2  17   9      240.85      258.65     14.85 o 
   3  17   9       94.46       86.91      6.51 o 
   4  17   9        1.86       -1.18      3.75 o 
   5  17   9      118.59      136.72      7.95 o 
   6  17   9      142.06      134.30      7.99 o 
   7  17   9       21.09        9.71      3.89 o 
   8  17   9        2.74        4.68      3.78 o 
   9  17   9        2.91        3.13      3.80 o 
  -9  18   9        5.28        6.91      6.03 o 
  -8  18   9      101.12      109.56     15.33 o 
  -7  18   9      640.58      627.65     20.74 o 
  -6  18   9        8.66        0.94      5.78 o 
  -5  18   9       27.47       15.08      6.93 o 
  -4  18   9       12.63       17.07      6.85 o 
  -3  18   9       12.67       10.20      6.25 o 
  -2  18   9        1.07        0.18      4.98 o 
  -1  18   9       17.68       25.88      6.96 o 
   0  18   9      364.64      363.79     17.44 o 
   1  18   9       30.27       25.81      7.20 o 
   2  18   9        0.98       -0.30      5.15 o 
   3  18   9        0.25        5.20      3.18 o 
   4  18   9      101.62      120.28      7.40 o 
   5  18   9      132.30      120.44     13.29 o 
   6  18   9        6.18       14.16      3.96 o 
   7  18   9        7.25        7.77      3.86 o 
   8  18   9      135.35      109.26      8.31 o 
  -7  19   9       40.11       23.92      8.51 o 
  -6  19   9        0.02        4.11      6.04 o 
  -5  19   9       62.21       76.71     11.10 o 
  -4  19   9      158.37      153.09     13.02 o 
  -3  19   9        1.02       -4.41      5.24 o 
  -2  19   9       27.90       25.21      6.88 o 
  -1  19   9       12.17       15.06      6.07 o 
   0  19   9      492.23      499.64     20.55 o 
   1  19   9        7.87       12.29      5.95 o 
   2  19   9       77.93       74.73      9.76 o 
   3  19   9      403.19      396.08     19.48 o 
   4  19   9       17.13       21.89      4.26 o 
   5  19   9       19.99       13.01      3.77 o 
   6  19   9       89.56       88.51      7.16 o 
   7  19   9       49.03       52.07      6.03 o 
  -6  20   9        1.78       -2.17      5.60 o 
  -5  20   9       19.00       15.47      6.79 o 
  -4  20   9        0.75       -1.49      5.32 o 
  -3  20   9       44.59       50.20      8.94 o 
  -2  20   9        0.01       -4.78      4.78 o 
  -1  20   9        1.84        6.03      5.30 o 
   0  20   9        9.04        6.52      5.48 o 
   1  20   9       12.75       12.19      6.06 o 
   2  20   9       49.71       45.12      6.54 o 
   3  20   9       93.18       89.62     12.59 o 
   4  20   9        0.87        5.65      2.82 o 
   5  20   9       28.52       33.30      5.18 o 
  -3  21   9      112.72      132.50     12.00 o 
  -2  21   9      206.19      193.29     13.63 o 
  -1  21   9       13.14       18.55      6.37 o 
   0  21   9       25.60       22.63      6.63 o 
   1  21   9        9.65       11.50      4.61 o 
   2  21   9      140.20      180.20     10.36 o 
   3  21   9       21.56       31.59      5.65 o 
 -15   0  10       22.68       16.40      5.17 o 
 -14   0  10      469.48      554.30     17.56 o 
 -13   0  10      145.03      156.32      7.96 o 
 -12   0  10       71.88       75.30      4.81 o 
 -11   0  10       77.63       71.42      4.59 o 
 -10   0  10      384.85      380.36      9.47 o 
  -9   0  10       23.43       37.93      3.43 o 
  -8   0  10     1159.48     1063.19     16.85 o 
  -7   0  10      501.74      427.01     11.08 o 
  -6   0  10      814.59      734.43     11.54 o 
  -5   0  10        0.50       -1.21      1.21 o 
  -4   0  10      318.23      328.91      6.83 o 
  -3   0  10      613.36      730.52      9.75 o 
  -2   0  10     1343.42     1381.42     14.89 o 
  -1   0  10     2503.62     2525.69     23.66 o 
   0   0  10      390.71      453.31      7.00 o 
   1   0  10      379.77      417.84      6.64 o 
   2   0  10     2957.00     3383.88     33.10 o 
   3   0  10     1903.23     1781.42     19.76 o 
   4   0  10      462.41      409.75      7.52 o 
   5   0  10      297.83      281.43      9.66 o 
   6   0  10       88.77       84.98      3.86 o 
   7   0  10      451.46      536.74     21.36 o 
   8   0  10       22.69       10.04      2.58 o 
   9   0  10      755.73      809.61     22.40 o 
  10   0  10      409.15      397.98     10.62 o 
  11   0  10      540.37      500.48     12.17 o 
  12   0  10       22.12       30.34      6.85 o 
  13   0  10       67.60       49.15      8.21 o 
  14   0  10      458.33      501.99     21.29 o 
  15   0  10        7.41        7.02      5.65 o 
 -15   1  10        5.67        2.11      2.95 o 
 -14   1  10      117.19      125.04      6.35 o 
 -13   1  10       74.89       73.75      4.47 o 
 -12   1  10     1183.75     1231.96     14.29 o 
 -11   1  10       22.47       20.21      2.15 o 
 -10   1  10      239.19      239.74      5.11 o 
  -9   1  10      135.66      135.81      3.76 o 
  -8   1  10     1330.93     1285.45     12.26 o 
  -7   1  10       19.79       10.05      1.60 o 
  -6   1  10      145.90      119.01      2.94 o 
  -5   1  10      624.65      629.69      6.20 o 
  -4   1  10      701.60      737.74      7.33 o 
  -3   1  10       73.56       94.31      2.44 o 
  -2   1  10      372.94      382.21      4.98 o 
  -1   1  10        8.24       11.78      1.20 o 
   0   1  10      324.06      349.92      5.07 o 
   1   1  10       49.38       63.06      2.06 o 
   2   1  10      512.55      529.91      6.00 o 
   3   1  10     1242.13     1350.66     11.37 o 
   4   1  10     1292.22     1376.64     11.63 o 
   5   1  10        6.38        4.68      1.10 o 
   6   1  10      730.60      798.61      8.21 o 
   7   1  10      495.01      550.85      9.65 o 
   8   1  10       42.80       51.73      3.05 o 
   9   1  10      583.87      543.95      8.74 o 
  10   1  10        2.37        1.90      1.80 o 
  11   1  10       14.42        6.41      2.55 o 
  12   1  10        3.25       -2.28      2.28 o 
  13   1  10      255.27      250.58     10.40 o 
  14   1  10      249.93      265.60     10.94 o 
  15   1  10       63.70       63.74      6.78 o 
 -15   2  10        8.87       -0.88      2.38 o 
 -14   2  10        1.32        0.00      2.38 o 
 -13   2  10      102.95      109.07      4.83 o 
 -12   2  10       21.68       18.90      2.75 o 
 -11   2  10       26.65       23.79      2.57 o 
 -10   2  10        1.47       -0.80      1.94 o 
  -9   2  10      208.17      186.70      4.33 o 
  -8   2  10      424.25      422.14      6.11 o 
  -7   2  10      279.29      235.05      4.25 o 
  -6   2  10      302.30      249.25      4.06 o 
  -5   2  10      204.37      222.99      3.50 o 
  -4   2  10      479.94      459.95      5.32 o 
  -3   2  10       86.76       75.13      2.31 o 
  -2   2  10       73.22      117.78      2.58 o 
  -1   2  10     2627.57     2905.02     18.72 o 
   0   2  10      742.26      808.42      7.07 o 
   1   2  10       19.11       24.23      1.49 o 
   2   2  10      180.48      246.43      3.90 o 
   3   2  10      377.15      385.58      5.02 o 
   4   2  10       16.83       11.05      1.32 o 
   5   2  10       89.40       95.99      2.65 o 
   6   2  10      243.78      225.15      4.35 o 
   7   2  10       57.92       52.86      2.71 o 
   8   2  10       12.15       13.74      1.83 o 
   9   2  10       98.62       81.93      4.49 o 
  10   2  10       39.37       48.99      4.05 o 
  11   2  10       78.65       67.78      4.76 o 
  12   2  10       21.16       15.84      3.18 o 
  13   2  10      247.05      274.05      8.33 o 
  14   2  10      113.11      126.65      8.00 o 
 -15   3  10      217.38      231.44      6.99 o 
 -14   3  10        0.09       -1.58      2.27 o 
 -13   3  10      178.32      172.00      7.89 o 
 -12   3  10        0.39        0.96      1.98 o 
 -11   3  10      966.88      981.52     12.19 o 
 -10   3  10       31.43       33.50      2.99 o 
  -9   3  10        3.28        4.86      1.76 o 
  -8   3  10      131.82      127.57      3.27 o 
  -7   3  10     1042.55      980.16      9.27 o 
  -6   3  10      998.62     1121.00      9.57 o 
  -5   3  10       48.61       36.30      1.87 o 
  -4   3  10       86.64       96.31      2.50 o 
  -3   3  10      755.50      800.20      7.51 o 
  -2   3  10      587.90      589.23      6.08 o 
  -1   3  10       78.56       62.57      1.99 o 
   0   3  10      299.72      277.25      3.81 o 
   1   3  10        1.51        0.05      0.92 o 
   2   3  10     1633.43     1719.21     13.31 o 
   3   3  10       37.60       37.56      1.86 o 
   4   3  10       23.55       58.27      2.55 o 
   5   3  10       20.41       13.75      1.37 o 
   6   3  10      209.94      241.50      5.77 o 
   7   3  10      839.20      851.36     12.26 o 
   8   3  10        0.02        6.82      4.57 o 
   9   3  10      845.17      867.05     13.17 o 
  10   3  10       34.25       25.80      3.08 o 
  11   3  10      163.91      166.02      6.52 o 
  12   3  10      276.05      280.99      8.37 o 
  13   3  10        0.64       -0.68      2.56 o 
  14   3  10      139.06      112.57      6.10 o 
 -15   4  10       65.22       67.97      6.50 o 
 -14   4  10      474.12      509.45     12.43 o 
 -13   4  10      145.12      133.59      8.51 o 
 -12   4  10       69.26       65.76      4.06 o 
 -11   4  10       66.00       68.15      3.64 o 
 -10   4  10      362.57      387.05      6.91 o 
  -9   4  10      548.25      538.20      8.02 o 
  -8   4  10        0.12        1.65      1.44 o 
  -7   4  10     1120.43     1095.46     11.92 o 
  -6   4  10      405.35      364.92      5.35 o 
  -5   4  10        5.30        1.86      1.19 o 
  -4   4  10      256.50      249.50      4.09 o 
  -3   4  10      586.96      573.95      5.79 o 
  -2   4  10      187.74      156.16      2.84 o 
  -1   4  10      137.63      206.32      3.11 o 
   0   4  10     2359.51     2489.61     17.62 o 
   1   4  10       44.33       36.83      2.13 o 
   2   4  10      435.55      477.45      6.55 o 
   3   4  10     1890.06     1906.69     17.10 o 
   4   4  10     1276.78     1147.40     11.89 o 
   5   4  10        0.05        0.99      1.54 o 
   6   4  10      432.51      474.03      7.11 o 
   7   4  10      445.60      491.08      7.47 o 
   8   4  10      205.28      252.03      6.37 o 
   9   4  10      319.87      308.30      7.28 o 
  10   4  10       19.28       20.73      2.87 o 
  11   4  10      396.27      378.87      9.44 o 
  12   4  10       88.16       88.34      5.94 o 
  13   4  10      104.27      112.43      5.91 o 
  14   4  10        0.05       -0.67      3.32 o 
 -15   5  10        2.44        1.12      3.32 o 
 -14   5  10       16.10        6.42      2.84 o 
 -13   5  10       37.22       46.74      4.46 o 
 -12   5  10      147.10      157.48      6.47 o 
 -11   5  10      125.01      109.85      4.35 o 
 -10   5  10        8.44       12.56      2.06 o 
  -9   5  10      156.00      150.58      4.43 o 
  -8   5  10      524.88      497.09      7.63 o 
  -7   5  10      104.11       81.50      3.01 o 
  -6   5  10      157.86      154.28      3.56 o 
  -5   5  10     1350.35     1209.19     11.15 o 
  -4   5  10        8.65        9.82      1.17 o 
  -3   5  10      266.18      279.23      4.94 o 
  -2   5  10     1472.93     1537.37     20.05 o 
  -1   5  10      784.64      745.89      9.19 o 
   0   5  10     3415.05     3783.53     34.57 o 
   1   5  10     3862.96     3995.92     32.20 o 
   2   5  10      580.37      558.24      6.88 o 
   3   5  10       10.40        4.70      1.62 o 
   4   5  10      496.21      591.65      7.54 o 
   5   5  10      829.76      751.80     10.16 o 
   6   5  10       17.85       21.30      2.04 o 
   7   5  10       12.69        4.79      1.72 o 
   8   5  10      217.58      209.46      8.39 o 
   9   5  10      133.62      131.84      8.45 o 
  10   5  10        1.02       -1.56      2.31 o 
  11   5  10       14.49       11.92      2.57 o 
  12   5  10        0.72       -0.58      3.09 o 
  13   5  10       82.86       85.17      7.10 o 
  14   5  10       70.23       58.97      6.35 o 
 -15   6  10        0.12        1.13      3.08 o 
 -14   6  10        5.06       10.28      3.25 o 
 -13   6  10        7.08       10.17      3.10 o 
 -12   6  10        2.58       -1.73      2.40 o 
 -11   6  10        6.88        7.00      3.14 o 
 -10   6  10      127.18      129.92      5.52 o 
  -9   6  10      849.71      824.14     11.98 o 
  -8   6  10      140.25      148.71      4.90 o 
  -7   6  10      248.85      211.98      6.77 o 
  -6   6  10        8.60       -0.80      1.54 o 
  -5   6  10        1.37        3.21      1.72 o 
  -4   6  10      411.83      414.66      6.85 o 
  -3   6  10      410.50      416.28      6.48 o 
  -2   6  10     2663.80     2653.37     23.47 o 
  -1   6  10       44.10       51.29      2.62 o 
   0   6  10      226.65      187.93      4.26 o 
   1   6  10       39.66       21.51      3.53 o 
   2   6  10       11.87       11.46      3.05 o 
   3   6  10      513.46      476.11      7.73 o 
   4   6  10        0.04        0.86      1.27 o 
   5   6  10     1240.33     1139.35     15.01 o 
   6   6  10       97.54       78.12      5.99 o 
   7   6  10      297.45      297.04      5.99 o 
   8   6  10        4.65        6.65      2.07 o 
   9   6  10      130.74      126.92      8.38 o 
  10   6  10      867.47      898.92     14.21 o 
  11   6  10      226.61      218.83      8.37 o 
  12   6  10       15.95       24.56      4.14 o 
  13   6  10       36.72       39.79      5.46 o 
  14   6  10        6.14        7.57      4.03 o 
 -14   7  10       20.09       28.84      4.16 o 
 -13   7  10       79.98       74.18      5.34 o 
 -12   7  10        0.61       -2.45      2.45 o 
 -11   7  10      764.66      783.66     14.92 o 
 -10   7  10       35.05       28.75      3.62 o 
  -9   7  10      200.26      203.17      5.84 o 
  -8   7  10       53.23       62.76      3.64 o 
  -7   7  10        0.41        2.43      1.77 o 
  -6   7  10        4.53        2.86      1.75 o 
  -5   7  10     3060.32     2862.02     29.70 o 
  -4   7  10      168.35      176.98      5.50 o 
  -3   7  10        1.63        9.24      2.15 o 
  -2   7  10        3.99        8.09      2.25 o 
  -1   7  10     3670.10     3497.98     33.94 o 
   0   7  10     1413.38     1342.73     15.37 o 
   1   7  10       34.47       60.83      4.51 o 
   2   7  10     3293.30     3064.61     32.70 o 
   3   7  10      157.22      165.62      7.03 o 
   4   7  10       50.28       52.91      4.24 o 
   5   7  10       20.21       13.28      2.85 o 
   6   7  10      236.63      213.95      6.63 o 
   7   7  10       98.23       88.41      5.08 o 
   8   7  10       45.71       65.81      4.74 o 
   9   7  10      160.32      197.78      6.53 o 
  10   7  10      334.35      360.43     10.25 o 
  11   7  10       38.49       27.18      4.26 o 
  12   7  10      490.44      440.93     10.73 o 
  13   7  10        1.49        0.26      3.37 o 
  14   7  10      166.62      168.90      9.16 o 
 -14   8  10      222.45      227.40      8.15 o 
 -13   8  10       53.24       56.80      5.36 o 
 -12   8  10      186.28      209.98     12.54 o 
 -11   8  10       22.06       16.57      3.62 o 
 -10   8  10      802.32      775.14     15.59 o 
  -9   8  10        1.92       -0.13      3.89 o 
  -8   8  10        9.77        9.52      3.08 o 
  -7   8  10       48.32       53.75      4.12 o 
  -6   8  10       80.63       72.62      4.44 o 
  -5   8  10      121.87      159.05      9.13 o 
  -4   8  10      996.67     1010.42     14.02 o 
  -3   8  10       81.72      107.18      7.02 o 
  -2   8  10      302.46      266.99      8.72 o 
  -1   8  10       85.33       68.17      5.17 o 
   0   8  10       51.81       51.59      6.21 o 
   1   8  10      888.44      833.58     16.87 o 
   2   8  10       16.99       32.68      3.83 o 
   3   8  10      147.47      156.19      5.31 o 
   4   8  10       18.68       22.66      4.79 o 
   5   8  10        2.14        2.90      2.38 o 
   6   8  10       39.93       22.94      3.14 o 
   7   8  10       38.99       30.11      3.53 o 
   8   8  10        1.34        1.01      2.37 o 
   9   8  10      200.76      205.16      7.47 o 
  10   8  10      340.24      364.18     11.27 o 
  11   8  10      405.95      432.61     15.13 o 
  12   8  10        1.73       -2.81      2.81 o 
  13   8  10       11.57        7.13      3.25 o 
 -14   9  10       36.33       28.97      4.35 o 
 -13   9  10       74.90       89.63      8.14 o 
 -12   9  10       10.01        8.55      5.92 o 
 -11   9  10       11.44        8.92      4.44 o 
 -10   9  10       17.99       27.22      4.30 o 
  -9   9  10       13.72       10.67      2.96 o 
  -8   9  10       52.34       42.32      3.98 o 
  -7   9  10      173.90      196.49      6.52 o 
  -6   9  10      306.13      305.67      7.67 o 
  -5   9  10      192.57      192.17      8.21 o 
  -4   9  10     2265.58     1966.15     29.74 o 
  -3   9  10      820.90      770.52     15.83 o 
  -2   9  10      105.09      113.19      6.06 o 
  -1   9  10     1085.04     1093.46     18.97 o 
   0   9  10     5752.81     5105.30    549.46 o 
   1   9  10     1233.45     1036.66     44.69 o 
   2   9  10      165.31      125.05      6.29 o 
   3   9  10      684.97      610.86     15.87 o 
   4   9  10       13.88       12.11      4.42 o 
   5   9  10      542.17      535.92     11.71 o 
   6   9  10        0.34        9.38      2.84 o 
   7   9  10        8.28        1.97      2.43 o 
   8   9  10        8.97        9.19      2.99 o 
   9   9  10       86.82       91.41      5.82 o 
  10   9  10       24.77       24.72      4.68 o 
  11   9  10        3.89       -0.73      4.20 o 
  12   9  10        8.01        7.01      4.64 o 
  13   9  10       22.70       16.18     10.43 o 
 -13  10  10        3.51       10.60      8.15 o 
 -12  10  10      208.18      186.95     10.04 o 
 -11  10  10       10.35        8.04      4.32 o 
 -10  10  10        0.34       -0.50      3.03 o 
  -9  10  10      117.83      114.12      6.62 o 
  -8  10  10      341.59      372.80      9.18 o 
  -7  10  10      229.63      233.81      8.63 o 
  -6  10  10      350.92      343.62      9.93 o 
  -5  10  10        1.55       -0.64      2.89 o 
  -4  10  10        3.41       -2.58      2.58 o 
  -3  10  10      377.62      350.94     10.44 o 
  -2  10  10      247.21      238.92      8.43 o 
  -1  10  10       47.08       66.79      6.94 o 
   0  10  10       20.50        7.71      5.15 o 
   1  10  10      117.71       90.16      7.70 o 
   2  10  10      488.60      476.53     19.80 o 
   3  10  10       38.84       36.42     11.13 o 
   4  10  10      294.43      287.81     11.10 o 
   5  10  10      372.58      333.35     24.93 o 
   6  10  10       65.50       82.79      4.77 o 
   7  10  10       55.55       37.88      3.83 o 
   8  10  10      810.77      856.65     15.25 o 
   9  10  10      406.40      424.36     10.86 o 
  10  10  10      781.83      773.01     17.31 o 
  11  10  10      144.92      146.35     10.14 o 
  12  10  10        0.36        1.06      4.27 o 
  13  10  10       58.98       50.37      7.46 o 
 -13  11  10       33.07       16.43      5.79 o 
 -12  11  10        3.59        3.84      4.45 o 
 -11  11  10      207.78      216.22      9.02 o 
 -10  11  10        7.70        7.72      3.58 o 
  -9  11  10      261.32      280.30      9.40 o 
  -8  11  10      437.15      461.85     12.52 o 
  -7  11  10       31.94       16.75      3.82 o 
  -6  11  10      135.94      136.47      7.83 o 
  -5  11  10      114.81      119.57      7.26 o 
  -4  11  10      827.45      783.34     16.82 o 
  -3  11  10      368.24      406.01     11.43 o 
  -2  11  10      704.28      605.47     13.83 o 
  -1  11  10      585.49      590.51     17.23 o 
   0  11  10      450.18      420.03     14.29 o 
   1  11  10     1133.24     1016.59     30.38 o 
   2  11  10      208.01      189.17     12.65 o 
   3  11  10       49.96       33.07      4.89 o 
   4  11  10        1.02        1.87      3.32 o 
   5  11  10       95.61       71.83      5.87 o 
   6  11  10      797.63      762.86     16.81 o 
   7  11  10       94.51      101.33      5.59 o 
   8  11  10       36.33       29.74      4.32 o 
   9  11  10       80.95       79.94      5.84 o 
  10  11  10      170.34      160.15      7.57 o 
  11  11  10        3.30        5.35      3.65 o 
  12  11  10        0.13       -0.94      4.41 o 
 -13  12  10      288.43      357.17     13.93 o 
 -12  12  10      159.64      152.22     10.07 o 
 -11  12  10       38.81       39.83      5.23 o 
 -10  12  10      333.50      369.43     11.33 o 
  -9  12  10       71.70       80.36      7.81 o 
  -8  12  10      251.95      271.93     13.41 o 
  -7  12  10        0.37        4.32      3.56 o 
  -6  12  10       78.03       73.94      6.87 o 
  -5  12  10        5.81        7.90      4.11 o 
  -4  12  10      228.17      241.17      9.12 o 
  -3  12  10      248.11      259.30      9.35 o 
  -2  12  10      361.26      415.51     14.46 o 
  -1  12  10      166.65      174.24     11.55 o 
   0  12  10       91.65      110.98     10.16 o 
   1  12  10      318.40      307.83     15.74 o 
   2  12  10      414.19      392.71     18.12 o 
   3  12  10       21.31       20.23      4.31 o 
   4  12  10       17.05        8.51      3.62 o 
   5  12  10      167.53      174.37      7.98 o 
   6  12  10        1.44       -1.11      2.77 o 
   7  12  10        0.63        2.15      3.15 o 
   8  12  10       85.50       65.47      6.43 o 
   9  12  10       32.24       24.46      4.01 o 
  10  12  10        0.05       -1.00      3.05 o 
  11  12  10      157.46      165.64      9.16 o 
  12  12  10       14.79       19.36      5.48 o 
 -12  13  10        1.82        2.48      4.44 o 
 -11  13  10        4.13        7.74      4.28 o 
 -10  13  10        5.61        2.44      4.90 o 
  -9  13  10      213.16      216.56     13.67 o 
  -8  13  10       33.98       33.75      6.71 o 
  -7  13  10       98.59       90.93      7.44 o 
  -6  13  10      143.98      125.94      7.83 o 
  -5  13  10       87.58      100.50      7.03 o 
  -4  13  10      198.18      198.13      8.59 o 
  -3  13  10        0.84       -0.72      3.68 o 
  -2  13  10      170.72      199.47     10.41 o 
  -1  13  10        0.09       -0.20      4.43 o 
   0  13  10       25.26       17.44      5.91 o 
   1  13  10       36.02       33.08      6.98 o 
   2  13  10      100.05       93.76     10.40 o 
   3  13  10      140.53      111.72      7.54 o 
   4  13  10       26.66       13.33      4.10 o 
   5  13  10       58.64       58.22      5.67 o 
   6  13  10       22.71       17.93      3.98 o 
   7  13  10       87.58       70.74      6.40 o 
   8  13  10        7.14        1.49      3.69 o 
   9  13  10       77.37       53.02      8.64 o 
  10  13  10       52.88       50.32      5.35 o 
  11  13  10        0.19       -0.68      3.57 o 
 -11  14  10       15.75       29.61      7.47 o 
 -10  14  10      118.67      136.30     20.86 o 
  -9  14  10      330.03      370.43     16.20 o 
  -8  14  10       91.54       79.05      8.80 o 
  -7  14  10      496.20      511.46     14.98 o 
  -6  14  10       31.80       29.58      7.28 o 
  -5  14  10       53.03       47.63      6.91 o 
  -4  14  10        3.75        6.70      4.03 o 
  -3  14  10     1052.74     1129.37     33.98 o 
  -2  14  10      291.95      298.13     15.88 o 
  -1  14  10       54.51       55.66      8.43 o 
   0  14  10      137.55      149.33     11.99 o 
   1  14  10      419.63      421.81     19.03 o 
   2  14  10        0.53        0.71      4.57 o 
   3  14  10       10.64        9.67      3.94 o 
   4  14  10      377.39      326.38     12.34 o 
   5  14  10       34.86       20.72      4.10 o 
   6  14  10      353.91      349.72     11.62 o 
   7  14  10       59.97       79.75      6.90 o 
   8  14  10     1019.90     1000.19     23.27 o 
   9  14  10       73.05       72.08      9.30 o 
  10  14  10      382.70      343.71     13.09 o 
  11  14  10       45.26       51.19      5.57 o 
 -11  15  10       50.52       25.14      7.53 o 
 -10  15  10      119.62      164.47     12.44 o 
  -9  15  10      199.62      179.16     12.09 o 
  -8  15  10        0.28        9.62      5.28 o 
  -7  15  10      687.55      764.30     22.67 o 
  -6  15  10      127.36      132.50      9.33 o 
  -5  15  10       59.52       90.55     15.14 o 
  -4  15  10      288.39      316.45     17.55 o 
  -3  15  10       11.11       14.07      6.00 o 
  -2  15  10        2.40        8.42      5.50 o 
  -1  15  10        1.03       -1.19      4.53 o 
   0  15  10      241.50      287.01     15.90 o 
   1  15  10        6.25        2.70      4.81 o 
   2  15  10       15.01       11.62      5.58 o 
   3  15  10       98.34       89.71     10.61 o 
   4  15  10       77.10       85.99      6.68 o 
   5  15  10      319.01      325.81     11.16 o 
   6  15  10        4.10        1.42      3.23 o 
   7  15  10      143.81      167.46      8.68 o 
   8  15  10       19.86       21.41      4.81 o 
   9  15  10      104.18       95.45     11.34 o 
  10  15  10      218.22      199.58     10.40 o 
 -10  16  10        9.61       14.10      5.75 o 
  -9  16  10       46.73       74.78     13.92 o 
  -8  16  10      152.60      157.77     11.13 o 
  -7  16  10        5.73       15.07      4.82 o 
  -6  16  10        9.85        6.05      4.39 o 
  -5  16  10      260.49      287.38     17.71 o 
  -4  16  10        2.26       -4.57      4.57 o 
  -3  16  10        0.00       -1.48      4.68 o 
  -2  16  10      483.57      469.12     20.69 o 
  -1  16  10      400.51      403.16     19.15 o 
   0  16  10       25.40       30.90      7.19 o 
   1  16  10       88.56       95.58     10.98 o 
   2  16  10       19.57       20.15      6.75 o 
   3  16  10       17.14        8.16      5.69 o 
   4  16  10       41.73       37.35      4.93 o 
   5  16  10      197.18      216.52      9.35 o 
   6  16  10       27.49       20.33      5.58 o 
   7  16  10        9.36        7.00      3.69 o 
   8  16  10       97.45       85.98      8.34 o 
   9  16  10        0.41        0.97      3.67 o 
  -9  17  10       57.13       77.18     14.38 o 
  -8  17  10      609.75      638.07     36.82 o 
  -7  17  10      169.18      156.34     10.77 o 
  -6  17  10      175.74      155.23     14.45 o 
  -5  17  10      994.66      989.37     33.77 o 
  -4  17  10        0.04       -0.77      5.28 o 
  -3  17  10      126.45      124.43     12.13 o 
  -2  17  10       33.35       25.77      7.22 o 
  -1  17  10      401.26      403.66     18.95 o 
   0  17  10        3.74        3.81      5.16 o 
   1  17  10       96.67       98.48     11.39 o 
   2  17  10      925.98      926.66     30.45 o 
   3  17  10      220.08      218.09     14.72 o 
   4  17  10      124.98      140.00      7.86 o 
   5  17  10       64.83       53.16      5.90 o 
   6  17  10       12.64        6.32      3.91 o 
   7  17  10       19.01       19.17      4.53 o 
   8  17  10       38.94       28.47      5.12 o 
  -8  18  10       29.14       45.67     16.55 o 
  -7  18  10       42.16       47.62     10.23 o 
  -6  18  10        0.69        1.52      6.33 o 
  -5  18  10       53.80       59.59      9.87 o 
  -4  18  10       17.55       13.87      7.02 o 
  -3  18  10      251.70      300.11     17.46 o 
  -2  18  10      743.56      757.62     27.44 o 
  -1  18  10      651.06      665.33     25.34 o 
   0  18  10      309.00      323.23     17.38 o 
   1  18  10      254.39      288.06     16.55 o 
   2  18  10      193.59      196.95     14.32 o 
   3  18  10      191.44      190.00     11.06 o 
   4  18  10       19.60       12.54      3.89 o 
   5  18  10       63.79       61.77      6.24 o 
   6  18  10        4.47        4.92      3.58 o 
   7  18  10        9.12       12.74      6.06 o 
  -7  19  10       14.82       10.53      7.45 o 
  -6  19  10       17.00       14.67      7.33 o 
  -5  19  10       51.08       67.71     10.73 o 
  -4  19  10        5.35        7.26      6.25 o 
  -3  19  10        0.34       -1.79      5.25 o 
  -2  19  10        0.70        5.24      5.52 o 
  -1  19  10       22.37       17.44      6.51 o 
   0  19  10      106.43      102.08     11.40 o 
   1  19  10       25.63       30.54      7.69 o 
   2  19  10       37.09       25.19      7.60 o 
   3  19  10      151.69      184.34     11.23 o 
   4  19  10       62.98       57.35      7.54 o 
   5  19  10      105.53      124.65      8.11 o 
   6  19  10      141.12      128.63      8.57 o 
  -5  20  10        7.77       10.84      6.93 o 
  -4  20  10       65.92       48.34      9.10 o 
  -3  20  10      103.07      131.10     12.62 o 
  -2  20  10       32.98       28.01      7.48 o 
  -1  20  10      144.94      163.46     13.05 o 
   0  20  10      311.04      306.29     17.01 o 
   1  20  10        9.65       10.44      6.16 o 
   2  20  10      583.66      592.25     19.36 o 
   3  20  10       12.52       25.85     15.61 o 
   4  20  10       64.25       62.59      7.89 o 
  -1  21  10        9.85       13.53      6.32 o 
   0  21  10       94.50      133.81     12.06 o 
   1  21  10        4.38        5.66      5.51 o 
 -15   1  11      143.30      147.08      7.10 o 
 -14   1  11       45.27       50.48      4.79 o 
 -13   1  11       32.63       29.41      3.16 o 
 -12   1  11       96.64       94.46      4.49 o 
 -11   1  11       97.28       85.26      3.66 o 
 -10   1  11      667.45      683.88      8.69 o 
  -9   1  11      138.51      158.30      4.08 o 
  -8   1  11      757.34      713.27      8.61 o 
  -7   1  11       68.55       74.46      3.01 o 
  -6   1  11      103.86       83.55      3.02 o 
  -5   1  11      850.22      803.45      7.86 o 
  -4   1  11      338.03      333.36      4.84 o 
  -3   1  11        0.01        2.37      1.09 o 
  -2   1  11       16.92       13.25      1.50 o 
  -1   1  11     1819.36     1913.63     13.70 o 
   0   1  11       15.63       22.72      1.51 o 
   1   1  11       66.46       78.28      2.41 o 
   2   1  11      535.65      549.89      6.38 o 
   3   1  11        0.15        0.92      1.20 o 
   4   1  11      187.23      189.50      3.74 o 
   5   1  11       90.26      113.20      3.10 o 
   6   1  11      531.15      550.04      7.49 o 
   7   1  11       24.03       16.54      1.98 o 
   8   1  11      391.77      418.92      9.44 o 
   9   1  11      122.75      136.62      4.53 o 
  10   1  11      301.64      304.64      6.49 o 
  11   1  11        3.55        0.74      2.40 o 
  12   1  11       92.35       73.67      4.95 o 
  13   1  11       65.81       54.28      6.14 o 
  14   1  11        2.81        8.67      4.04 o 
 -15   2  11      104.69      113.92      6.53 o 
 -14   2  11       30.70       24.42      3.29 o 
 -13   2  11        0.87       -1.30      2.81 o 
 -12   2  11      109.54      112.92      4.61 o 
 -11   2  11       11.94       10.10      2.25 o 
 -10   2  11        2.55        0.35      1.74 o 
  -9   2  11      446.74      440.11      9.21 o 
  -8   2  11      419.52      410.30      6.19 o 
  -7   2  11     1176.54     1105.43     11.00 o 
  -6   2  11     1385.43     1330.24     11.13 o 
  -5   2  11     1334.02     1336.83     11.43 o 
  -4   2  11        2.44       11.85      2.05 o 
  -3   2  11      573.91      580.96      6.69 o 
  -2   2  11     1236.77     1286.45     10.74 o 
  -1   2  11      567.54      581.71      6.02 o 
   0   2  11       64.17       61.39      2.12 o 
   1   2  11      255.67      245.12      3.81 o 
   2   2  11        3.13        5.18      1.21 o 
   3   2  11       91.75       98.69      2.80 o 
   4   2  11     2043.31     2129.65     17.34 o 
   5   2  11     1403.03     1340.28     12.99 o 
   6   2  11        9.66       16.61      1.74 o 
   7   2  11       25.96       27.67      2.22 o 
   8   2  11     1546.13     1523.43     15.87 o 
   9   2  11      238.43      294.23      7.98 o 
  10   2  11       39.94       32.10      3.68 o 
  11   2  11     1057.45     1096.14     18.83 o 
  12   2  11       18.20       14.56      3.13 o 
  13   2  11      171.51      159.49      6.61 o 
  14   2  11       34.86       30.53      5.15 o 
 -15   3  11      256.72      285.65      7.70 o 
 -14   3  11       30.22       25.17      3.25 o 
 -13   3  11        0.08        0.80      2.27 o 
 -12   3  11        3.29        2.66      2.11 o 
 -11   3  11        1.16       -0.58      1.83 o 
 -10   3  11      171.19      171.25      6.32 o 
  -9   3  11      352.19      331.03      6.43 o 
  -8   3  11       31.81       21.92      2.27 o 
  -7   3  11       51.39       32.66      1.98 o 
  -6   3  11     1177.03     1064.35      9.46 o 
  -5   3  11       43.91       59.53      2.33 o 
  -4   3  11        0.03        1.62      1.07 o 
  -3   3  11      436.90      471.80      5.81 o 
  -2   3  11     1218.38     1326.66     10.90 o 
  -1   3  11     1041.03     1001.32      8.84 o 
   0   3  11      117.61      120.60      2.85 o 
   1   3  11      179.31      222.29      4.16 o 
   2   3  11       34.21       48.06      2.14 o 
   3   3  11      562.81      610.41      6.98 o 
   4   3  11      240.71      199.98      3.77 o 
   5   3  11     1183.61     1232.29     12.04 o 
   6   3  11      408.73      361.05      7.44 o 
   7   3  11      175.17      156.48      7.32 o 
   8   3  11        3.64       -1.47      2.32 o 
   9   3  11      183.56      194.91      7.39 o 
  10   3  11      409.95      415.08      9.80 o 
  11   3  11       98.77       94.83      5.50 o 
  12   3  11       17.21       13.84      3.25 o 
  13   3  11       12.71       10.99      4.42 o 
  14   3  11        1.98        0.36      2.69 o 
 -15   4  11        8.27        5.18      5.69 o 
 -14   4  11      336.12      348.35     10.27 o 
 -13   4  11       20.54       22.61      2.91 o 
 -12   4  11       74.22       93.70      4.72 o 
 -11   4  11       22.33       19.50      2.96 o 
 -10   4  11      247.17      246.06      5.69 o 
  -9   4  11      156.83      150.08      4.59 o 
  -8   4  11      268.82      249.34      5.37 o 
  -7   4  11       16.83       19.17      1.93 o 
  -6   4  11       70.89      101.10      3.14 o 
  -5   4  11      517.52      456.82      6.43 o 
  -4   4  11        0.28        2.28      0.96 o 
  -3   4  11       27.24       32.96      1.66 o 
  -2   4  11      233.18      226.13      3.54 o 
  -1   4  11      619.59      637.21      6.28 o 
   0   4  11      354.07      397.99      4.77 o 
   1   4  11     3265.24     3490.40     26.28 o 
   2   4  11       63.61       82.91      3.20 o 
   3   4  11      861.78     1000.77     11.02 o 
   4   4  11      477.67      447.57      6.78 o 
   5   4  11      615.99      602.37      8.91 o 
   6   4  11      128.68      112.31      3.97 o 
   7   4  11      282.15      262.21      9.06 o 
   8   4  11      302.34      330.13      8.03 o 
   9   4  11        4.51        9.70      2.46 o 
  10   4  11      192.92      203.19      6.92 o 
  11   4  11      115.39      101.73      6.50 o 
  12   4  11      257.48      264.32      9.55 o 
  13   4  11      109.20      144.65      8.17 o 
  14   4  11      207.40      178.28      9.08 o 
 -14   5  11       13.02       14.66      3.59 o 
 -13   5  11        9.55        8.77      4.09 o 
 -12   5  11       41.24       41.72      4.20 o 
 -11   5  11      196.08      189.57      6.84 o 
 -10   5  11      193.28      176.57      4.76 o 
  -9   5  11       44.22       51.33      2.98 o 
  -8   5  11      832.79      812.28      9.87 o 
  -7   5  11        7.08        1.19      1.35 o 
  -6   5  11      803.93      843.27      9.58 o 
  -5   5  11     1326.69     1293.27     11.44 o 
  -4   5  11      335.06      333.55      5.04 o 
  -3   5  11       99.77       92.35      3.52 o 
  -2   5  11     1156.00     1155.81     12.92 o 
  -1   5  11     2106.69     2176.10     20.19 o 
   0   5  11     1318.59     1387.97     14.35 o 
   1   5  11     1689.35     1797.26     16.20 o 
   2   5  11     1971.32     1910.35     17.20 o 
   3   5  11        0.13       -2.05      2.05 o 
   4   5  11       18.30       18.09      1.81 o 
   5   5  11      367.51      394.57      6.87 o 
   6   5  11      476.57      477.69      7.31 o 
   7   5  11      937.97      914.71     11.04 o 
   8   5  11      285.84      278.27      9.78 o 
   9   5  11        9.28       10.87      2.46 o 
  10   5  11      305.39      302.65      9.38 o 
  11   5  11       86.04       81.44      4.73 o 
  12   5  11       28.51       25.99      5.11 o 
  13   5  11      166.51      170.47      9.00 o 
  14   5  11       29.26       31.79      5.27 o 
 -14   6  11      165.34      188.08      7.64 o 
 -13   6  11        0.04        1.89      3.06 o 
 -12   6  11        0.72       -0.01      2.58 o 
 -11   6  11       75.86       75.30      5.15 o 
 -10   6  11      848.59      816.06     12.70 o 
  -9   6  11        2.34        4.72      2.48 o 
  -8   6  11        0.19       -1.69      1.69 o 
  -7   6  11       88.40       84.53      4.15 o 
  -6   6  11      389.57      375.46      7.40 o 
  -5   6  11     2841.70     2778.67     25.76 o 
  -4   6  11     1643.30     1663.42     17.32 o 
  -3   6  11      156.49      166.60      4.34 o 
  -2   6  11       57.60       57.81      2.90 o 
  -1   6  11     2073.82     2123.07     19.86 o 
   0   6  11     3999.29     4281.00     34.85 o 
   1   6  11     2970.62     2903.73     27.52 o 
   2   6  11      265.00      266.58      9.19 o 
   3   6  11      103.07       72.61      4.86 o 
   4   6  11      190.70      210.07      9.64 o 
   5   6  11      396.88      410.11      9.36 o 
   6   6  11      172.84      146.21      4.82 o 
   7   6  11       48.87       50.11      3.46 o 
   8   6  11      506.64      471.08     11.01 o 
   9   6  11      108.70      125.43      6.32 o 
  10   6  11       51.61       40.71      8.02 o 
  11   6  11      180.86      183.75      7.94 o 
  12   6  11       14.93       14.17      4.05 o 
  13   6  11        1.23       -1.89      3.65 o 
 -14   7  11      179.26      178.60      7.49 o 
 -13   7  11        5.48        8.57      3.65 o 
 -12   7  11      349.84      387.17      9.90 o 
 -11   7  11      299.61      294.97      9.25 o 
 -10   7  11      544.19      554.67     11.03 o 
  -9   7  11       88.23       83.05      4.38 o 
  -8   7  11       17.35       19.75      3.96 o 
  -7   7  11      461.12      444.60     10.62 o 
  -6   7  11      135.40      143.48      6.03 o 
  -5   7  11       41.44       44.25      4.03 o 
  -4   7  11      166.40      165.15      4.67 o 
  -3   7  11      100.98       96.55      3.72 o 
  -2   7  11        3.78        4.13      1.74 o 
  -1   7  11       42.19       33.43      2.48 o 
   0   7  11      179.78      157.84      5.53 o 
   1   7  11      280.72      275.92      7.02 o 
   2   7  11      167.69      181.35      7.29 o 
   3   7  11      450.17      454.39      9.31 o 
   4   7  11      312.11      269.04      8.42 o 
   5   7  11      145.37      155.86      9.23 o 
   6   7  11        5.16        3.40      2.42 o 
   7   7  11        0.99        5.92      3.09 o 
   8   7  11        3.71        3.14      2.60 o 
   9   7  11      106.68       87.96      5.62 o 
  10   7  11      378.48      404.08     13.99 o 
  11   7  11      118.91      136.35      9.03 o 
  12   7  11       28.27       23.79      4.48 o 
  13   7  11       73.57       66.61      6.73 o 
 -14   8  11       11.49       11.51      3.25 o 
 -13   8  11       42.77       44.04      4.45 o 
 -12   8  11       81.57       88.94      6.27 o 
 -11   8  11       55.34       48.30      6.26 o 
 -10   8  11       30.02       40.41      4.11 o 
  -9   8  11      557.49      498.47     10.99 o 
  -8   8  11      683.15      692.12     12.81 o 
  -7   8  11       24.55       19.48      3.11 o 
  -6   8  11        0.24        1.95      2.26 o 
  -5   8  11     2662.80     2407.32     26.62 o 
  -4   8  11      878.86      838.55     12.89 o 
  -3   8  11       28.73       26.71      3.06 o 
  -2   8  11      292.85      278.67      9.20 o 
  -1   8  11       19.68       26.10      5.84 o 
   0   8  11     2231.69     2208.99     32.22 o 
   1   8  11       10.56       11.36      2.27 o 
   2   8  11       27.02       19.21      2.67 o 
   3   8  11      179.79      171.90      6.17 o 
   4   8  11      362.01      318.07     10.43 o 
   5   8  11       28.26       32.75      5.36 o 
   6   8  11      272.45      259.73     13.48 o 
   7   8  11      644.74      591.81     11.85 o 
   8   8  11       94.87       85.62      5.52 o 
   9   8  11        0.58        0.15      2.94 o 
  10   8  11      263.20      273.58     12.12 o 
  11   8  11      191.81      222.01      8.73 o 
  12   8  11       32.83       38.61      6.14 o 
  13   8  11        2.87       13.84      4.20 o 
 -13   9  11       18.90       12.73      3.65 o 
 -12   9  11       13.97       21.45      5.22 o 
 -11   9  11       47.57       53.40      6.79 o 
 -10   9  11        0.29        5.74      3.53 o 
  -9   9  11      849.36      882.58     15.26 o 
  -8   9  11      186.08      190.42      8.23 o 
  -7   9  11        7.24        9.09      3.21 o 
  -6   9  11       84.85       81.59      5.27 o 
  -5   9  11       33.64       46.19      4.79 o 
  -4   9  11      131.88      118.67      8.78 o 
  -3   9  11      816.81      826.93     19.18 o 
  -2   9  11      302.66      279.83      9.22 o 
  -1   9  11      447.47      386.91     14.04 o 
   0   9  11        6.45        2.00      3.66 o 
   1   9  11        0.26        2.00      2.75 o 
   2   9  11     1307.59     1283.58     22.07 o 
   3   9  11       75.60       64.28      9.19 o 
   4   9  11       26.49       38.47      8.52 o 
   5   9  11        4.07       12.06      4.19 o 
   6   9  11     1921.14     1845.37     23.95 o 
   7   9  11        9.25       10.06      2.80 o 
   8   9  11      436.23      413.82     12.29 o 
   9   9  11       25.65       22.08      3.64 o 
  10   9  11       87.29       68.46      7.43 o 
  11   9  11       76.38       75.81     10.19 o 
  12   9  11       14.31       20.97      5.57 o 
  13   9  11        1.03        3.96      3.72 o 
 -13  10  11      101.79      110.44      9.23 o 
 -12  10  11       32.34       29.40      6.87 o 
 -11  10  11       22.17       27.48      5.38 o 
 -10  10  11       46.58       50.50      5.48 o 
  -9  10  11      127.33      115.90      7.20 o 
  -8  10  11      409.87      422.56     10.02 o 
  -7  10  11       10.78        7.74      2.66 o 
  -6  10  11      468.57      481.86     12.16 o 
  -5  10  11      195.13      199.09     12.25 o 
  -4  10  11        1.40        4.01      3.20 o 
  -3  10  11       36.56       25.26      4.14 o 
  -2  10  11        2.81        6.05      4.10 o 
  -1  10  11       47.51       52.04      9.93 o 
   0  10  11      127.87      107.73     22.14 o 
   1  10  11      517.23      479.63     17.72 o 
   2  10  11       65.35       57.01      5.35 o 
   3  10  11        0.80        3.64      5.01 o 
   4  10  11      138.93      126.42     11.56 o 
   5  10  11        6.56        9.07      2.68 o 
   6  10  11       40.99       45.26      4.11 o 
   7  10  11       25.49       37.99      3.96 o 
   8  10  11      292.08      326.58      9.36 o 
   9  10  11      554.68      550.75     13.68 o 
  10  10  11      196.59      193.79      8.99 o 
  11  10  11      244.07      278.32     12.95 o 
  12  10  11       32.89       33.45      6.52 o 
 -13  11  11        7.55       16.66      8.02 o 
 -12  11  11        0.15       -3.53      3.74 o 
 -11  11  11       51.74       38.09      6.16 o 
 -10  11  11      114.97      115.71      7.44 o 
  -9  11  11       18.50       19.34      4.00 o 
  -8  11  11      149.44      152.59      7.93 o 
  -7  11  11      167.24      170.35      7.86 o 
  -6  11  11      150.36      147.85      8.09 o 
  -5  11  11      926.38      940.34     19.60 o 
  -4  11  11      110.60       93.19      6.43 o 
  -3  11  11       62.08       50.67      5.25 o 
  -2  11  11      321.53      283.09     12.31 o 
  -1  11  11      206.67      187.60     10.26 o 
   0  11  11      125.12      129.18     11.40 o 
   1  11  11      956.86      919.30     23.11 o 
   2  11  11        6.34        2.42      5.17 o 
   3  11  11      111.95      101.06     11.33 o 
   4  11  11       13.39       38.14      5.49 o 
   5  11  11      979.07      895.96     21.90 o 
   6  11  11      184.29      225.48      9.27 o 
   7  11  11       58.83       46.40      5.54 o 
   8  11  11        6.06        6.54      3.09 o 
   9  11  11      500.17      503.89     12.28 o 
  10  11  11       46.81       52.14      5.99 o 
  11  11  11        2.91        1.78      4.35 o 
  12  11  11      132.60      153.79     10.92 o 
 -12  12  11       48.64       32.94      6.39 o 
 -11  12  11       29.89       24.09      4.74 o 
 -10  12  11        9.70        9.02      3.80 o 
  -9  12  11      309.48      312.04     12.73 o 
  -8  12  11       98.46      110.21      8.41 o 
  -7  12  11       89.77       99.07      7.78 o 
  -6  12  11       50.92       65.15      6.47 o 
  -5  12  11        2.64       -1.13      2.67 o 
  -4  12  11      405.26      355.59     13.86 o 
  -3  12  11        2.65        1.82      4.33 o 
  -2  12  11      177.79      150.12      9.57 o 
  -1  12  11        3.40        0.72      4.06 o 
   0  12  11      582.06      585.28     18.12 o 
   1  12  11      160.07      195.08     13.48 o 
   2  12  11       64.07       57.25      8.88 o 
   3  12  11      292.01      253.56     15.38 o 
   4  12  11       16.47       13.67      4.35 o 
   5  12  11        0.54        1.20      2.75 o 
   6  12  11      103.90       84.82      7.04 o 
   7  12  11       84.73       80.73      6.91 o 
   8  12  11        6.69        9.29      3.29 o 
   9  12  11       95.88       95.27      6.45 o 
  10  12  11     1293.80     1436.47     22.89 o 
  11  12  11       10.74        3.62      4.92 o 
 -12  13  11        0.94        6.28      5.32 o 
 -11  13  11        0.38        7.17      5.85 o 
 -10  13  11      122.92      127.48     11.91 o 
  -9  13  11      171.74      156.85     11.21 o 
  -8  13  11      229.71      215.84     12.52 o 
  -7  13  11       56.99       56.30      6.31 o 
  -6  13  11       34.30       47.18      5.69 o 
  -5  13  11      513.06      543.80     14.74 o 
  -4  13  11      242.25      217.06      9.24 o 
  -3  13  11       39.52       33.91      6.03 o 
  -2  13  11      105.51       88.40      8.28 o 
  -1  13  11      135.92      107.83     10.64 o 
   0  13  11      154.42      152.19     12.70 o 
   1  13  11       49.26       61.04      9.40 o 
   2  13  11        5.52        3.71      4.89 o 
   3  13  11       76.20       86.93     10.68 o 
   4  13  11        0.50        0.02      3.43 o 
   5  13  11       31.04       41.09      5.07 o 
   6  13  11      201.40      226.92     12.49 o 
   7  13  11       53.65       46.03      5.71 o 
   8  13  11        2.26        1.23      3.66 o 
   9  13  11      648.85      636.21     14.24 o 
  10  13  11       73.15       92.77      6.74 o 
  11  13  11       42.72       45.98      5.86 o 
 -11  14  11       25.20       26.12     18.64 o 
 -10  14  11        2.66        1.25      4.94 o 
  -9  14  11       39.20       66.62     23.49 o 
  -8  14  11      150.43      153.34     21.15 o 
  -7  14  11      386.61      381.42     13.18 o 
  -6  14  11      262.42      257.24     19.99 o 
  -5  14  11       41.90       49.24      5.76 o 
  -4  14  11        5.03       -0.06      4.08 o 
  -3  14  11        1.12        1.19      4.99 o 
  -2  14  11      125.70      110.41     10.98 o 
  -1  14  11       21.45       24.44      6.98 o 
   0  14  11       43.41       27.42      7.24 o 
   1  14  11       33.38       43.14      8.25 o 
   2  14  11        5.60       -3.14      4.94 o 
   3  14  11       92.98       88.62     10.93 o 
   4  14  11        5.24        1.51      5.53 o 
   5  14  11       20.07       18.92      4.20 o 
   6  14  11        1.21        0.07      3.08 o 
   7  14  11      140.46      159.28      8.76 o 
   8  14  11       83.36       70.79      7.06 o 
   9  14  11        4.70        9.91      5.30 o 
  10  14  11       15.58       16.66      4.12 o 
 -10  15  11        1.22       19.13     12.60 o 
  -9  15  11        2.44        5.89      5.33 o 
  -8  15  11      193.87      214.76     12.68 o 
  -7  15  11      278.73      291.56     13.97 o 
  -6  15  11      158.76      163.04     10.38 o 
  -5  15  11      139.60      139.82     13.17 o 
  -4  15  11      103.37      110.37     12.54 o 
  -3  15  11       32.18       26.80      7.78 o 
  -2  15  11        5.56       -1.32      4.80 o 
  -1  15  11       32.12       14.01      6.21 o 
   0  15  11      121.24       96.51     11.38 o 
   1  15  11      170.01      186.01     13.88 o 
   2  15  11       96.26      109.99     10.96 o 
   3  15  11      101.51      110.12     12.37 o 
   4  15  11        5.39        1.99      5.49 o 
   5  15  11      484.04      482.79     15.99 o 
   6  15  11       31.19       32.71      5.26 o 
   7  15  11       81.85       95.09      7.86 o 
   8  15  11       10.91       12.08      4.52 o 
   9  15  11       31.27       52.25      6.59 o 
  -9  16  11      428.45      457.20     18.68 o 
  -8  16  11        0.25        2.78      8.54 o 
  -7  16  11       99.12       80.71     12.41 o 
  -6  16  11        1.24        2.94      6.28 o 
  -5  16  11       28.25       28.77      8.34 o 
  -4  16  11       70.57       59.01      9.97 o 
  -3  16  11        0.80       -3.90      4.92 o 
  -2  16  11       91.07       91.76     11.23 o 
  -1  16  11       72.70       49.10      8.71 o 
   0  16  11      264.58      253.30     15.97 o 
   1  16  11       14.23       18.31      6.93 o 
   2  16  11      125.69      105.00     12.19 o 
   3  16  11      270.49      327.52     18.17 o 
   4  16  11       17.70       19.70      5.51 o 
   5  16  11      106.03      109.83      7.95 o 
   6  16  11       43.85       45.37      5.84 o 
   7  16  11       16.12       12.06      4.45 o 
   8  16  11       12.94        9.36      4.27 o 
   9  16  11       28.84       32.83      5.96 o 
  -8  17  11       47.81       44.55      7.40 o 
  -7  17  11       45.49       34.12      9.41 o 
  -6  17  11       30.28       29.87      9.29 o 
  -5  17  11      234.53      241.47     17.23 o 
  -4  17  11       45.28       52.31      9.74 o 
  -3  17  11      128.45      152.45     13.41 o 
  -2  17  11      118.08      127.79     12.44 o 
  -1  17  11       71.77       54.76      9.13 o 
   0  17  11       12.40       20.80      7.08 o 
   1  17  11      346.94      372.71     19.44 o 
   2  17  11        6.42       14.58      6.81 o 
   3  17  11      190.73      232.03     15.73 o 
   4  17  11        0.07        1.91      4.15 o 
   5  17  11      186.54      179.17      9.07 o 
   6  17  11      316.65      309.17     11.85 o 
   7  17  11      110.20       95.96      8.05 o 
   8  17  11        9.49       10.48      4.29 o 
  -7  18  11       32.42       56.00     11.03 o 
  -6  18  11       18.97       12.55      7.79 o 
  -5  18  11        9.53       14.74      7.18 o 
  -4  18  11       59.16       65.22     10.62 o 
  -3  18  11      123.27      136.54     13.14 o 
  -2  18  11       14.57       26.90      7.74 o 
  -1  18  11       14.87        3.77      6.02 o 
   0  18  11       57.01       68.02     10.36 o 
   1  18  11      102.89      121.46     13.21 o 
   2  18  11        0.38        5.08      6.20 o 
   3  18  11      115.01      117.95     13.34 o 
   4  18  11       53.24       74.78      8.52 o 
   5  18  11       74.02       57.16      8.00 o 
   6  18  11        7.15        9.27      4.11 o 
  -6  19  11      534.01      548.97     26.22 o 
  -5  19  11       13.71       16.42      7.82 o 
  -4  19  11       11.18       10.56      6.95 o 
  -3  19  11       23.02       21.08      7.57 o 
  -2  19  11      174.60      165.84     13.82 o 
  -1  19  11       17.43       11.54      6.46 o 
   0  19  11      281.17      300.00     17.52 o 
   1  19  11        9.84        8.99      6.33 o 
   2  19  11      811.09      850.72     30.56 o 
   3  19  11       35.13       25.14      6.17 o 
   4  19  11       19.09       21.42      7.84 o 
   5  19  11       73.20       86.48      9.38 o 
  -3  20  11       27.44       21.99      7.74 o 
  -2  20  11      130.67      164.69     14.19 o 
  -1  20  11       13.89        6.67      6.15 o 
   0  20  11      344.72      346.65     18.95 o 
   1  20  11       20.35       17.45      7.40 o 
   2  20  11      120.42      168.58     37.29 o 
   3  20  11       64.13       64.00     10.57 o 
 -15   0  12      566.85      565.20     33.86 o 
 -14   0  12       81.02       83.72     10.18 o 
 -13   0  12        1.17        1.11      3.45 o 
 -12   0  12      286.86      304.44      8.43 o 
 -11   0  12      142.48      157.85      6.26 o 
 -10   0  12      533.19      562.72     11.23 o 
  -9   0  12        0.56        3.31      2.85 o 
  -8   0  12      715.35      697.59     12.26 o 
  -7   0  12       59.57       51.13      3.82 o 
  -6   0  12      187.37      235.36      6.58 o 
  -5   0  12     1451.93     1404.75     18.28 o 
  -4   0  12       92.45      135.84      9.58 o 
  -3   0  12      148.81      165.90      4.79 o 
  -2   0  12       84.48       71.55      3.43 o 
  -1   0  12       26.80       54.60      3.14 o 
   0   0  12     3575.26     3543.73     32.28 o 
   1   0  12      743.90      720.17     11.02 o 
   2   0  12       73.96       80.50      4.18 o 
   3   0  12     1407.01     1238.53     15.98 o 
   4   0  12        0.16       -0.75      1.61 o 
   5   0  12      169.68      186.86      5.54 o 
   6   0  12      190.99      215.71      7.48 o 
   7   0  12      990.70      961.16     17.78 o 
   8   0  12       94.10      132.14      6.37 o 
   9   0  12       46.84       52.89      4.86 o 
  10   0  12      817.04      903.08     37.80 o 
  11   0  12       50.13       54.08      8.37 o 
  12   0  12        1.57       -3.20      4.43 o 
  13   0  12      527.14      534.13     22.05 o 
  14   0  12       12.67       15.54      6.61 o 
 -15   1  12        3.93        1.98      3.87 o 
 -14   1  12        1.59        2.31      3.77 o 
 -13   1  12        0.01        1.41      2.19 o 
 -12   1  12      213.03      208.23      6.01 o 
 -11   1  12      343.43      374.23      7.25 o 
 -10   1  12       87.60       84.34      3.54 o 
  -9   1  12      275.23      290.45      5.53 o 
  -8   1  12      354.64      310.05      5.56 o 
  -7   1  12      565.71      591.97      7.70 o 
  -6   1  12      798.02      824.39      9.22 o 
  -5   1  12      203.61      230.30      4.40 o 
  -4   1  12        0.12        0.98      1.05 o 
  -3   1  12        2.17        9.69      1.35 o 
  -2   1  12     1215.41     1285.49     11.95 o 
  -1   1  12     1431.28     1370.54     10.98 o 
   0   1  12      239.83      250.42      4.33 o 
   1   1  12      139.25      115.62      2.93 o 
   2   1  12        5.98        2.38      1.19 o 
   3   1  12      397.19      393.34      5.55 o 
   4   1  12       16.42       11.58      1.57 o 
   5   1  12      159.37      145.43      3.64 o 
   6   1  12      860.46      905.09     11.03 o 
   7   1  12      569.66      572.06      9.05 o 
   8   1  12      494.66      456.21      8.06 o 
   9   1  12      720.19      737.17     10.78 o 
  10   1  12       47.31       36.56      3.85 o 
  11   1  12       89.65       89.76      5.51 o 
  12   1  12      715.87      766.34     21.71 o 
  13   1  12        8.78        9.56      4.15 o 
  14   1  12       18.06        9.03      4.35 o 
 -14   2  12       65.26       68.68      4.74 o 
 -13   2  12       63.66       68.63      4.22 o 
 -12   2  12       31.09       26.41      2.98 o 
 -11   2  12       66.93       62.36      4.34 o 
 -10   2  12        0.11        1.26      1.91 o 
  -9   2  12      439.72      468.07      6.88 o 
  -8   2  12        2.56        1.24      1.45 o 
  -7   2  12      802.21      768.76      8.93 o 
  -6   2  12      139.46      144.57      3.71 o 
  -5   2  12      354.18      388.69      6.39 o 
  -4   2  12       72.06       72.69      3.14 o 
  -3   2  12      264.67      238.47      4.16 o 
  -2   2  12       57.43       47.24      2.19 o 
  -1   2  12      131.55      140.04      3.21 o 
   0   2  12      281.50      275.73      4.28 o 
   1   2  12       22.44       26.29      2.13 o 
   2   2  12      262.08      279.48      4.75 o 
   3   2  12      158.10      150.00      3.57 o 
   4   2  12      255.84      187.28      3.98 o 
   5   2  12        5.87        1.89      1.27 o 
   6   2  12       85.31       90.29      3.94 o 
   7   2  12      213.03      211.32      4.87 o 
   8   2  12      310.67      305.09      8.14 o 
   9   2  12      199.48      189.85      6.76 o 
  10   2  12       33.16       34.56      3.83 o 
  11   2  12        5.15        2.78      2.71 o 
  12   2  12       78.13       84.50      5.98 o 
  13   2  12      189.82      193.13      7.16 o 
  14   2  12      318.91      364.59     12.99 o 
 -14   3  12       49.21       37.23      3.69 o 
 -13   3  12        3.40        3.07      2.76 o 
 -12   3  12      346.08      353.93      9.42 o 
 -11   3  12       73.66       53.44      3.47 o 
 -10   3  12        0.91       -1.81      1.81 o 
  -9   3  12      710.20      686.36      9.73 o 
  -8   3  12      286.62      266.27      5.79 o 
  -7   3  12      309.29      314.74      5.21 o 
  -6   3  12     1877.13     1744.63     14.24 o 
  -5   3  12      372.96      427.28      5.45 o 
  -4   3  12        0.94       -1.05      1.05 o 
  -3   3  12      149.51      157.03      3.96 o 
  -2   3  12     1133.35     1102.34      9.82 o 
  -1   3  12      156.62      158.92      3.30 o 
   0   3  12       99.36      126.66      3.05 o 
   1   3  12     1140.32     1103.83     10.01 o 
   2   3  12      804.10      723.38      8.02 o 
   3   3  12       73.29      111.02      3.07 o 
   4   3  12        1.81        5.57      1.26 o 
   5   3  12      273.59      269.80      4.72 o 
   6   3  12     1206.34     1192.05     15.59 o 
   7   3  12      326.47      311.96      7.40 o 
   8   3  12       17.21       11.83      2.58 o 
   9   3  12      478.08      440.76     10.12 o 
  10   3  12      259.41      261.28      7.95 o 
  11   3  12      134.28      148.71      6.41 o 
  12   3  12        0.10        0.60      2.71 o 
  13   3  12      222.96      258.71      8.32 o 
 -14   4  12       33.94       34.84      4.34 o 
 -13   4  12      280.91      289.51      8.76 o 
 -12   4  12       47.01       45.02      3.50 o 
 -11   4  12       78.01       89.97      4.51 o 
 -10   4  12      584.70      586.44      9.39 o 
  -9   4  12      129.89      130.03      4.42 o 
  -8   4  12      470.07      474.89      7.61 o 
  -7   4  12      110.30      122.62      3.74 o 
  -6   4  12      618.74      635.43      8.42 o 
  -5   4  12      164.53      132.04      3.45 o 
  -4   4  12       69.46       56.21      2.13 o 
  -3   4  12       48.25       44.37      2.07 o 
  -2   4  12      366.40      348.87      4.60 o 
  -1   4  12       26.97       29.02      1.84 o 
   0   4  12       91.21      111.61      2.70 o 
   1   4  12      987.16     1030.60     11.44 o 
   2   4  12       71.15       74.85      3.33 o 
   3   4  12     1659.88     1558.82     15.42 o 
   4   4  12        1.47       -1.53      1.53 o 
   5   4  12        5.66        9.68      2.04 o 
   6   4  12      145.29      146.65      6.14 o 
   7   4  12      376.71      410.39      8.39 o 
   8   4  12       55.06       58.04      7.66 o 
   9   4  12       58.37       52.99      3.89 o 
  10   4  12      235.39      217.56     13.02 o 
  11   4  12      264.30      278.86     14.55 o 
  12   4  12        7.53        7.76      2.99 o 
  13   4  12       49.34       41.57      5.53 o 
 -14   5  12      330.69      373.19     10.15 o 
 -13   5  12        8.70        5.14      3.04 o 
 -12   5  12       20.33       18.57      3.56 o 
 -11   5  12        0.87        0.65      2.35 o 
 -10   5  12      247.71      258.25      7.71 o 
  -9   5  12      160.35      163.43      4.67 o 
  -8   5  12        7.80        4.76      1.67 o 
  -7   5  12      311.31      297.58      5.31 o 
  -6   5  12       28.87       26.09      1.98 o 
  -5   5  12      133.58      105.88      3.56 o 
  -4   5  12        6.86        5.71      2.15 o 
  -3   5  12       37.10       27.21      2.37 o 
  -2   5  12       50.45       48.12      2.89 o 
  -1   5  12     1650.55     1700.56     17.59 o 
   0   5  12      567.99      558.37      9.14 o 
   1   5  12        0.02        2.62      1.40 o 
   2   5  12       23.80       15.36      2.06 o 
   3   5  12       41.96       46.91      2.60 o 
   4   5  12      238.02      225.06      5.19 o 
   5   5  12      782.55      674.94      9.68 o 
   6   5  12      539.05      567.82      8.83 o 
   7   5  12       97.68      106.70      5.29 o 
   8   5  12       74.74       76.77      4.34 o 
   9   5  12        9.38        7.59      2.42 o 
  10   5  12      241.90      235.02      6.81 o 
  11   5  12      562.29      554.14     15.24 o 
  12   5  12        2.75       -0.11      3.41 o 
  13   5  12        7.29        5.58      4.03 o 
 -14   6  12      170.68      165.62      7.23 o 
 -13   6  12        3.69        4.20      2.97 o 
 -12   6  12       43.93       40.07      4.36 o 
 -11   6  12      192.85      182.23      7.09 o 
 -10   6  12        1.21       -2.13      2.13 o 
  -9   6  12       71.36       78.74      4.48 o 
  -8   6  12      158.13      161.68      5.09 o 
  -7   6  12      984.90      936.82     12.88 o 
  -6   6  12       14.71       10.91      2.11 o 
  -5   6  12      210.57      199.26      5.12 o 
  -4   6  12      254.04      254.92      5.54 o 
  -3   6  12     1098.50     1082.30     12.25 o 
  -2   6  12     1922.22     1953.54     19.29 o 
  -1   6  12       34.02       30.89      2.59 o 
   0   6  12      475.21      486.94      8.45 o 
   1   6  12      617.48      619.84      9.72 o 
   2   6  12       13.57       11.05      2.18 o 
   3   6  12        0.04       -0.85      3.07 o 
   4   6  12      387.65      283.03     11.50 o 
   5   6  12     1105.21     1156.40     16.41 o 
   6   6  12        1.89        5.87      3.26 o 
   7   6  12      125.55      123.55      5.39 o 
   8   6  12        4.37       -1.78      2.49 o 
   9   6  12       61.87       43.26      4.58 o 
  10   6  12       52.81       47.04      5.12 o 
  11   6  12        5.82       18.26      4.05 o 
  12   6  12       32.73       39.52      5.48 o 
  13   6  12       92.86       78.49     14.41 o 
 -14   7  12       71.90       84.50      5.94 o 
 -13   7  12       82.39       84.47      5.99 o 
 -12   7  12      686.34      723.40     13.93 o 
 -11   7  12       54.51       59.24      4.86 o 
 -10   7  12        0.01        2.60      2.37 o 
  -9   7  12      105.16       98.87      5.39 o 
  -8   7  12      215.17      220.31      6.51 o 
  -7   7  12       52.37       57.66      3.73 o 
  -6   7  12      784.24      746.45     11.03 o 
  -5   7  12       20.76       29.61      2.77 o 
  -4   7  12      462.52      458.16      7.54 o 
  -3   7  12       78.70       77.01      4.07 o 
  -2   7  12      424.94      434.70      7.60 o 
  -1   7  12       17.44       22.22      2.46 o 
   0   7  12      216.52      215.89      5.63 o 
   1   7  12     1742.44     1761.89     30.21 o 
   2   7  12      191.39      238.00      5.86 o 
   3   7  12      279.32      295.97      7.65 o 
   4   7  12        0.03       -1.48      4.31 o 
   5   7  12      604.23      584.60     15.60 o 
   6   7  12      596.89      666.36     11.81 o 
   7   7  12        3.96        0.84      2.21 o 
   8   7  12      496.58      479.87     18.38 o 
   9   7  12      122.04      105.08      6.17 o 
  10   7  12        0.01        2.95      3.71 o 
  11   7  12       11.13       12.51      3.77 o 
  12   7  12       28.24       33.88      7.28 o 
  13   7  12      179.27      175.50      9.53 o 
 -13   8  12       53.34       44.59      5.39 o 
 -12   8  12       82.06       79.40      5.60 o 
 -11   8  12       35.29       36.11      4.16 o 
 -10   8  12      150.82      158.27      6.63 o 
  -9   8  12      128.32      114.67      6.49 o 
  -8   8  12      186.96      177.86      6.79 o 
  -7   8  12       61.32       56.96      4.53 o 
  -6   8  12      332.18      325.08      8.40 o 
  -5   8  12      163.85      164.80      5.99 o 
  -4   8  12     1156.00     1055.84     15.23 o 
  -3   8  12      363.63      354.42      8.66 o 
  -2   8  12      170.71      165.31      6.62 o 
  -1   8  12       55.75       48.88      3.88 o 
   0   8  12      771.17      766.71     27.81 o 
   1   8  12     2795.23     2810.95     31.85 o 
   2   8  12      211.40      197.16      8.06 o 
   3   8  12       38.83       53.93      4.64 o 
   4   8  12      381.52      428.15     12.74 o 
   5   8  12       21.80       23.16      4.43 o 
   6   8  12      420.51      475.92     13.39 o 
   7   8  12      261.90      296.80      8.61 o 
   8   8  12      103.53      111.11      6.03 o 
   9   8  12       56.48       47.06      8.20 o 
  10   8  12       49.37       40.03      4.79 o 
  11   8  12        0.15        1.52      4.44 o 
  12   8  12       34.65       29.01      4.69 o 
 -13   9  12      142.14      140.12      7.23 o 
 -12   9  12        0.63       -1.68      2.64 o 
 -11   9  12      108.99      123.88      9.30 o 
 -10   9  12      439.89      454.59     14.59 o 
  -9   9  12      369.16      346.30      9.61 o 
  -8   9  12        6.72        6.24      3.53 o 
  -7   9  12       35.33       33.00      3.97 o 
  -6   9  12      158.44      144.49      6.00 o 
  -5   9  12      119.77      127.45      6.94 o 
  -4   9  12      374.64      370.21     11.50 o 
  -3   9  12      164.38      156.29      7.74 o 
  -2   9  12        5.05        5.15      3.96 o 
  -1   9  12      179.22      180.63     22.93 o 
   0   9  12      135.05      140.05      7.52 o 
   1   9  12      256.54      279.00      9.92 o 
   2   9  12      128.60      125.48      7.01 o 
   3   9  12      237.49      234.51      8.14 o 
   4   9  12      158.58      167.73     11.14 o 
   5   9  12        0.51        5.89      4.73 o 
   6   9  12        1.90        4.90      2.63 o 
   7   9  12       16.82        5.62      2.88 o 
   8   9  12        4.05        5.46      2.99 o 
   9   9  12       19.04        8.12      4.44 o 
  10   9  12      169.21      180.50     24.33 o 
  11   9  12       56.17       65.61      7.77 o 
  12   9  12      184.07      185.36     10.81 o 
 -13  10  12       24.60       17.03      4.80 o 
 -12  10  12        5.09        6.74      6.51 o 
 -11  10  12        0.10        0.86      4.10 o 
 -10  10  12      169.32      180.92      8.71 o 
  -9  10  12       19.50       20.06      3.71 o 
  -8  10  12       12.32       10.58      3.18 o 
  -7  10  12       93.93       98.02      5.62 o 
  -6  10  12      125.55      107.95      9.85 o 
  -5  10  12      117.78      103.14      7.17 o 
  -4  10  12       87.01      120.31      7.50 o 
  -3  10  12      600.04      632.40     15.12 o 
  -2  10  12        9.61       -0.54      3.46 o 
  -1  10  12       10.11        6.63      4.33 o 
   0  10  12     1560.70     1526.95     26.08 o 
   1  10  12      120.39      117.10     10.47 o 
   2  10  12       40.72       48.32      5.14 o 
   3  10  12        1.57       12.97      6.28 o 
   4  10  12       11.36       10.62      6.17 o 
   5  10  12       92.78       71.19     11.71 o 
   6  10  12       25.69       16.60      3.53 o 
   7  10  12      160.48      170.97      6.86 o 
   8  10  12        0.06       -0.35      2.73 o 
   9  10  12        2.01        2.28      3.33 o 
  10  10  12      522.50      537.98     17.74 o 
  11  10  12        0.19       -0.41      4.43 o 
  12  10  12        7.84        9.05      5.08 o 
 -12  11  12       21.15       24.97      5.67 o 
 -11  11  12       42.38       36.25      7.09 o 
 -10  11  12        5.17       10.69      3.91 o 
  -9  11  12       17.44       25.18      4.37 o 
  -8  11  12      323.49      303.01      8.94 o 
  -7  11  12      256.31      252.04     12.62 o 
  -6  11  12        5.59        3.77      3.60 o 
  -5  11  12      357.98      364.80     11.96 o 
  -4  11  12      420.06      407.15     12.33 o 
  -3  11  12      249.71      244.75     16.56 o 
  -2  11  12       63.04       54.91      7.03 o 
  -1  11  12      394.34      398.50     15.10 o 
   0  11  12        0.22       -0.89      3.65 o 
   1  11  12       58.19       64.88      5.89 o 
   2  11  12      186.56      191.46     14.11 o 
   3  11  12      671.07      659.23     26.15 o 
   4  11  12       91.96      105.66     12.41 o 
   5  11  12       66.36       84.74     11.46 o 
   6  11  12      190.77      198.03      7.15 o 
   7  11  12       69.53       55.42      4.97 o 
   8  11  12      832.25      860.82     16.13 o 
   9  11  12       75.47       90.32      6.30 o 
  10  11  12       22.25       21.23      5.63 o 
  11  11  12       35.12       32.91      6.42 o 
 -12  12  12       31.83       11.52     15.78 o 
 -11  12  12        1.72        6.92      4.52 o 
 -10  12  12        1.55       -4.40      5.39 o 
  -9  12  12       58.33       59.92     10.36 o 
  -8  12  12        8.00       -2.39      4.82 o 
  -7  12  12      110.74      135.33     10.24 o 
  -6  12  12        3.52        4.43      3.33 o 
  -5  12  12      363.82      354.50     12.03 o 
  -4  12  12       90.84       57.31      7.34 o 
  -3  12  12      196.19      189.48     10.88 o 
  -2  12  12       74.49       74.55      8.34 o 
  -1  12  12       23.87       14.12      6.40 o 
   0  12  12       39.12       24.81      7.48 o 
   1  12  12      431.56      422.22     14.38 o 
   2  12  12      121.61      109.66     12.20 o 
   3  12  12       31.38       25.52      7.46 o 
   4  12  12       61.74       39.24      8.69 o 
   5  12  12        6.92        3.04      3.99 o 
   6  12  12       16.98       32.16      5.03 o 
   7  12  12        8.12        3.73      3.54 o 
   8  12  12      379.00      383.98     11.58 o 
   9  12  12      222.68      194.49      8.12 o 
  10  12  12        2.53        2.73      3.55 o 
  11  12  12       15.17       12.82      5.47 o 
 -11  13  12        6.72       15.29      4.77 o 
 -10  13  12        0.00        5.21      4.78 o 
  -9  13  12      445.82      452.99     20.03 o 
  -8  13  12        0.11        5.31      8.45 o 
  -7  13  12        0.48        1.60      3.50 o 
  -6  13  12       37.58       28.26      5.05 o 
  -5  13  12      199.42      205.30     13.09 o 
  -4  13  12       48.84       45.61     12.21 o 
  -3  13  12       24.32       21.95      5.38 o 
  -2  13  12      297.83      288.36     13.10 o 
  -1  13  12      497.37      549.32     18.34 o 
   0  13  12      146.44      154.22     13.45 o 
   1  13  12      773.86      722.21     27.54 o 
   2  13  12       84.39       79.22     10.88 o 
   3  13  12       65.68       55.64      9.59 o 
   4  13  12       21.13       31.16      7.93 o 
   5  13  12      121.36      142.20      9.96 o 
   6  13  12       23.58       41.49      6.22 o 
   7  13  12      187.13      177.47      9.26 o 
   8  13  12       30.36       29.45      5.37 o 
   9  13  12        6.87        3.53      3.58 o 
  10  13  12      194.35      200.35     10.20 o 
 -10  14  12      172.05      170.94     12.58 o 
  -9  14  12        0.13       10.68      9.40 o 
  -8  14  12       39.65       49.50      7.64 o 
  -7  14  12      431.91      397.53     13.80 o 
  -6  14  12        0.22        3.66      4.50 o 
  -5  14  12        0.23        2.41      4.55 o 
  -4  14  12      182.04      187.31     12.00 o 
  -3  14  12       52.17       43.47      7.02 o 
  -2  14  12       81.10       89.39     11.35 o 
  -1  14  12      256.42      247.59     16.16 o 
   0  14  12      658.64      638.30     25.88 o 
   1  14  12       20.33       42.66      8.67 o 
   2  14  12      118.76      142.15     12.68 o 
   3  14  12        7.93       20.05      7.42 o 
   4  14  12       64.05       78.72     11.37 o 
   5  14  12        1.68        0.51      3.99 o 
   6  14  12       97.28       88.90      7.53 o 
   7  14  12       47.59       47.73      6.02 o 
   8  14  12      356.93      343.58     12.91 o 
   9  14  12      207.94      267.16     11.73 o 
  10  14  12       64.78       64.94      9.20 o 
 -10  15  12       49.55       55.40      8.77 o 
  -9  15  12      618.07      601.80     21.52 o 
  -8  15  12       26.88       22.03      6.56 o 
  -7  15  12       46.41       77.47      8.41 o 
  -6  15  12        1.60        2.28      4.85 o 
  -5  15  12       87.72       97.11     12.82 o 
  -4  15  12       91.37       80.77     11.47 o 
  -3  15  12      117.04      129.41     12.77 o 
  -2  15  12        0.46        4.88      5.46 o 
  -1  15  12      425.33      417.29     20.70 o 
   0  15  12       19.82       19.71      7.24 o 
   1  15  12      281.43      284.13     17.30 o 
   2  15  12      109.58      102.02     12.32 o 
   3  15  12      187.80      215.32     15.57 o 
   4  15  12        1.43        2.33      6.08 o 
   5  15  12       33.71       49.31      7.42 o 
   6  15  12      181.86      168.86      9.18 o 
   7  15  12       23.85       30.31      5.26 o 
   8  15  12       11.76       16.62      4.83 o 
   9  15  12        3.70        4.91      4.16 o 
  -9  16  12        2.67       23.93     20.64 o 
  -8  16  12      308.63      405.66     54.87 o 
  -7  16  12      152.17      156.08     15.49 o 
  -6  16  12        3.56        1.03      6.03 o 
  -5  16  12       47.77       61.08     10.89 o 
  -4  16  12      168.60      162.32     14.49 o 
  -3  16  12        0.33       -5.16      5.16 o 
  -2  16  12        1.54        5.13      6.04 o 
  -1  16  12       68.03       54.81      9.78 o 
   0  16  12      183.46      191.70     14.80 o 
   1  16  12      333.37      367.33     20.07 o 
   2  16  12      175.56      171.84     14.45 o 
   3  16  12       15.53       13.04      6.82 o 
   4  16  12       14.02       12.38      5.23 o 
   5  16  12        5.33        7.57      4.91 o 
   6  16  12       94.61      110.12     12.92 o 
   7  16  12       40.40       34.95      5.61 o 
   8  16  12       16.15       20.11      5.17 o 
  -8  17  12      542.68      602.40     29.32 o 
  -7  17  12      358.35      366.29     22.34 o 
  -6  17  12       55.37       68.08     11.55 o 
  -5  17  12       49.56       45.53      9.69 o 
  -4  17  12       38.38       29.20      8.76 o 
  -3  17  12        9.28       12.84      6.62 o 
  -2  17  12       15.70       19.39      7.27 o 
  -1  17  12       53.31       68.06     10.50 o 
   0  17  12      214.98      247.32     16.83 o 
   1  17  12      741.43      722.73     28.57 o 
   2  17  12       16.02       12.44      7.19 o 
   3  17  12       13.53        1.46      6.14 o 
   4  17  12       31.95       41.63      7.06 o 
   5  17  12      316.70      339.68     18.48 o 
   6  17  12        2.86        1.74      4.29 o 
   7  17  12       81.83       61.93      6.90 o 
  -6  18  12       58.17       68.17     11.76 o 
  -5  18  12       35.87       32.50      9.39 o 
  -4  18  12        6.60        7.97      6.74 o 
  -3  18  12      142.73      148.69     13.60 o 
  -2  18  12       14.33       20.57      7.43 o 
  -1  18  12       37.76       43.66      9.13 o 
   0  18  12      190.55      196.57     15.16 o 
   1  18  12        0.60       -5.15      5.30 o 
   2  18  12      473.09      494.65     23.79 o 
   3  18  12      159.16      163.48     14.52 o 
   4  18  12      290.82      326.01     17.24 o 
   5  18  12      238.11      259.92     14.02 o 
   6  18  12       15.80       14.29      8.00 o 
  -5  19  12        8.36        8.98      6.67 o 
  -4  19  12       17.04       20.27      8.13 o 
  -3  19  12       34.17       19.14      7.59 o 
  -2  19  12       59.97       77.43     11.12 o 
  -1  19  12      182.68      187.94     14.98 o 
   0  19  12      605.29      534.02     24.24 o 
   1  19  12      167.80      163.43     14.26 o 
   2  19  12        1.91        6.49      6.86 o 
   3  19  12       47.93       61.26      8.21 o 
   4  19  12        1.52        0.71      6.62 o 
  -1  20  12      241.71      285.38     18.06 o 
   0  20  12      143.67      145.42     13.60 o 
 -14   1  13        0.03       -0.43      2.75 o 
 -13   1  13      128.73      131.99      5.52 o 
 -12   1  13       47.54       57.79      3.79 o 
 -11   1  13       36.09       41.01      3.31 o 
 -10   1  13       52.98       55.61      3.11 o 
  -9   1  13       36.68       37.31      2.86 o 
  -8   1  13      235.22      244.47      5.22 o 
  -7   1  13      116.79      118.67      3.71 o 
  -6   1  13      105.94      105.53      3.48 o 
  -5   1  13       59.81       59.98      4.03 o 
  -4   1  13       18.37       24.98      1.99 o 
  -3   1  13        1.79        0.51      1.20 o 
  -2   1  13      543.44      505.01      6.31 o 
  -1   1  13       67.56       66.72      2.58 o 
   0   1  13      223.63      205.17      4.38 o 
   1   1  13        5.47        1.76      1.32 o 
   2   1  13      436.30      435.35      6.29 o 
   3   1  13      243.96      186.57      4.17 o 
   4   1  13       13.36        4.13      1.48 o 
   5   1  13      198.77      194.81      5.49 o 
   6   1  13      401.17      433.41      7.25 o 
   7   1  13       14.93       14.79      2.19 o 
   8   1  13      464.22      481.98      8.46 o 
   9   1  13      332.94      361.62      9.11 o 
  10   1  13        8.98        3.75      2.81 o 
  11   1  13      120.56      115.65      5.91 o 
  12   1  13      171.34      168.01      9.05 o 
  13   1  13        0.16        3.33      5.24 o 
 -14   2  13      129.26      130.71      6.64 o 
 -13   2  13      160.10      180.23      5.99 o 
 -12   2  13      629.15      642.24     10.65 o 
 -11   2  13      380.48      412.78      7.91 o 
 -10   2  13     1233.26     1312.70     15.10 o 
  -9   2  13      236.32      235.05      5.00 o 
  -8   2  13      297.29      311.93      5.63 o 
  -7   2  13      762.97      782.41      9.19 o 
  -6   2  13      124.21      149.70      3.85 o 
  -5   2  13      351.79      309.09      5.79 o 
  -4   2  13        1.72        2.10      1.08 o 
  -3   2  13      572.78      609.14      7.05 o 
  -2   2  13       88.62       67.40      2.95 o 
  -1   2  13      335.67      275.92      4.49 o 
   0   2  13     1071.67     1105.35     10.49 o 
   1   2  13       40.49       53.96      3.25 o 
   2   2  13      162.29      159.46      3.78 o 
   3   2  13     1738.13     1539.88     14.09 o 
   4   2  13      305.64      238.37      4.58 o 
   5   2  13      160.64      184.55      4.35 o 
   6   2  13        2.00        5.60      1.60 o 
   7   2  13      986.21     1028.80     13.02 o 
   8   2  13        4.95        0.95      3.42 o 
   9   2  13       54.07       55.76      4.47 o 
  10   2  13      180.05      167.75      9.62 o 
  11   2  13        6.68        7.70      2.84 o 
  12   2  13       38.80       39.75      4.20 o 
  13   2  13      103.96      122.71      8.32 o 
 -14   3  13       20.37       14.43      3.43 o 
 -13   3  13       57.52       67.57      4.26 o 
 -12   3  13       10.50        8.19      2.74 o 
 -11   3  13      606.76      621.77      9.82 o 
 -10   3  13       69.23       81.31      4.10 o 
  -9   3  13       37.89       41.30      3.92 o 
  -8   3  13       97.99       99.68      4.03 o 
  -7   3  13        9.24        7.58      1.90 o 
  -6   3  13      118.72      124.22      3.58 o 
  -5   3  13        0.02        0.49      1.26 o 
  -4   3  13      533.05      522.51      6.42 o 
  -3   3  13       44.92       66.34      2.56 o 
  -2   3  13     1800.66     1754.45     14.00 o 
  -1   3  13       16.12       16.72      1.61 o 
   0   3  13      694.01      739.93      7.92 o 
   1   3  13      422.17      381.76      5.62 o 
   2   3  13      640.67      618.75      7.47 o 
   3   3  13      322.76      314.10      5.07 o 
   4   3  13       51.13       44.33      2.31 o 
   5   3  13      151.83      161.99      5.00 o 
   6   3  13      547.04      543.70      9.15 o 
   7   3  13      189.66      196.42      6.17 o 
   8   3  13      825.60      859.73     14.78 o 
   9   3  13       14.37       12.30      2.99 o 
  10   3  13      151.50      157.93      6.61 o 
  11   3  13        0.83       -1.55      2.52 o 
  12   3  13       86.43      102.09      5.89 o 
  13   3  13       98.58       89.56      5.76 o 
 -14   4  13       10.65       13.36      3.50 o 
 -13   4  13       65.57       61.45      5.90 o 
 -12   4  13      157.96      163.57      6.88 o 
 -11   4  13      174.21      171.92      5.47 o 
 -10   4  13       21.45       21.76      2.60 o 
  -9   4  13      233.89      218.22      5.50 o 
  -8   4  13      161.74      165.38      4.68 o 
  -7   4  13        5.50        2.93      1.78 o 
  -6   4  13       73.73       60.84      2.96 o 
  -5   4  13      336.38      347.07      5.74 o 
  -4   4  13      128.33      146.76      3.75 o 
  -3   4  13        8.72        4.41      1.74 o 
  -2   4  13      155.98      124.49      3.44 o 
  -1   4  13      168.30      160.11      3.31 o 
   0   4  13       40.16       52.44      4.55 o 
   1   4  13       80.18       78.20      3.43 o 
   2   4  13       69.51       62.03      3.14 o 
   3   4  13      491.83      475.70      7.45 o 
   4   4  13     1785.81     1789.52     17.58 o 
   5   4  13      673.40      544.21      8.97 o 
   6   4  13        4.63       12.13      2.28 o 
   7   4  13       46.98       45.24      3.58 o 
   8   4  13        2.77        2.92      2.23 o 
   9   4  13      177.68      190.09      6.81 o 
  10   4  13        2.24       -1.28      2.50 o 
  11   4  13        0.66        0.88      2.67 o 
  12   4  13        0.05        2.13      2.75 o 
  13   4  13        3.12        3.81      3.71 o 
 -14   5  13       29.73       35.43      6.24 o 
 -13   5  13        1.59        1.83      2.83 o 
 -12   5  13      154.76      172.62      7.23 o 
 -11   5  13        2.58        2.94      2.67 o 
 -10   5  13        2.03        8.20      2.68 o 
  -9   5  13      512.83      541.64     10.30 o 
  -8   5  13      113.40      120.44      5.19 o 
  -7   5  13      142.59      140.87      6.66 o 
  -6   5  13      524.98      512.99      8.61 o 
  -5   5  13       19.40       30.88      2.75 o 
  -4   5  13       36.30       26.33      2.88 o 
  -3   5  13       35.15       27.76      2.46 o 
  -2   5  13      741.57      706.96      9.50 o 
  -1   5  13      463.72      405.71      7.27 o 
   0   5  13      109.99      133.01      4.92 o 
   1   5  13      736.91      739.64     11.98 o 
   2   5  13      175.69      184.42      4.43 o 
   3   5  13      386.83      407.51      6.66 o 
   4   5  13      170.15      150.54      4.57 o 
   5   5  13     1470.35     1409.93     16.07 o 
   6   5  13      939.01      905.42     13.03 o 
   7   5  13     1067.01     1126.92     19.00 o 
   8   5  13      232.60      274.20      7.59 o 
   9   5  13      186.16      210.22      6.49 o 
  10   5  13        0.34       -0.59      3.30 o 
  11   5  13        6.99       16.25      4.27 o 
  12   5  13      174.56      183.38     13.06 o 
  13   5  13       34.69       23.49      4.89 o 
 -13   6  13        0.50       -2.74      2.74 o 
 -12   6  13       21.17       20.45      3.82 o 
 -11   6  13      334.30      333.35      8.62 o 
 -10   6  13      173.44      176.50      6.40 o 
  -9   6  13      307.42      311.90      7.91 o 
  -8   6  13      112.61      113.52      5.43 o 
  -7   6  13      912.73      871.82     11.90 o 
  -6   6  13        5.92        6.03      2.09 o 
  -5   6  13       46.92       47.10      3.20 o 
  -4   6  13     1164.39     1153.96     13.35 o 
  -3   6  13      440.28      421.18      7.31 o 
  -2   6  13      416.26      394.89      7.33 o 
  -1   6  13       23.84       22.34      4.07 o 
   0   6  13     1838.19     1813.69     20.23 o 
   1   6  13      342.80      362.89      7.57 o 
   2   6  13      150.90      131.03      4.81 o 
   3   6  13      638.49      631.34     10.24 o 
   4   6  13       55.06       54.82      4.00 o 
   5   6  13      894.32      966.09     15.06 o 
   6   6  13       41.65       21.38      3.04 o 
   7   6  13      354.57      382.88     10.28 o 
   8   6  13       78.53       80.91      5.82 o 
   9   6  13       11.18        9.71      3.56 o 
  10   6  13      618.13      653.01     14.81 o 
  11   6  13        0.83        2.29      3.55 o 
  12   6  13        7.63       -2.15      3.67 o 
 -13   7  13      144.70      142.38      7.29 o 
 -12   7  13       87.35      109.61      6.34 o 
 -11   7  13      141.05      138.68      7.64 o 
 -10   7  13        8.37        9.00      2.83 o 
  -9   7  13        0.56       -1.30      1.97 o 
  -8   7  13      167.94      173.25      6.57 o 
  -7   7  13      275.35      282.97      6.57 o 
  -6   7  13      383.32      376.39     10.33 o 
  -5   7  13      314.93      280.79      7.33 o 
  -4   7  13     1071.91     1017.44     12.42 o 
  -3   7  13       37.05       47.51      3.20 o 
  -2   7  13        5.14        1.12      1.82 o 
  -1   7  13      287.88      300.64      7.68 o 
   0   7  13     1872.12     1803.36     20.22 o 
   1   7  13      131.94      147.26      6.20 o 
   2   7  13       14.13       17.78      2.49 o 
   3   7  13       57.17       52.51      3.98 o 
   4   7  13       35.42       40.91      3.88 o 
   5   7  13      140.09      124.95     10.28 o 
   6   7  13      128.79      116.90      8.49 o 
   7   7  13       37.40       32.44      3.97 o 
   8   7  13      143.40      152.77      7.09 o 
   9   7  13       33.32       45.03      4.78 o 
  10   7  13       68.77       66.26      6.26 o 
  11   7  13      162.99      173.18      8.20 o 
  12   7  13       63.82       55.66      6.46 o 
 -13   8  13       11.22       10.11      3.35 o 
 -12   8  13      248.21      264.32      8.72 o 
 -11   8  13       13.59       11.72      3.33 o 
 -10   8  13     1433.45     1475.23     19.21 o 
  -9   8  13      277.71      273.53      7.50 o 
  -8   8  13        0.37       -1.83      1.83 o 
  -7   8  13       50.07       52.27      3.50 o 
  -6   8  13        3.16        8.01      2.22 o 
  -5   8  13      205.90      221.99      7.28 o 
  -4   8  13      139.88      134.41      4.74 o 
  -3   8  13      307.71      301.46      6.47 o 
  -2   8  13        5.35        4.74      2.06 o 
  -1   8  13      209.58      226.66      6.08 o 
   0   8  13       53.21       66.18      4.64 o 
   1   8  13     1327.01     1261.77     28.65 o 
   2   8  13      221.66      247.64      7.35 o 
   3   8  13       62.00       68.28      5.37 o 
   4   8  13        2.27       -3.51      5.79 o 
   5   8  13      419.54      406.62     14.73 o 
   6   8  13      478.70      511.77     12.75 o 
   7   8  13        0.50        5.27      3.72 o 
   8   8  13        8.84       10.75      4.30 o 
   9   8  13      134.72      131.88     11.36 o 
  10   8  13       98.44      114.51      7.08 o 
  11   8  13        1.08        6.71      3.42 o 
  12   8  13        0.23        1.84      5.29 o 
 -13   9  13      214.69      207.77     14.55 o 
 -12   9  13        0.64        1.38      2.97 o 
 -11   9  13      165.61      174.90      7.38 o 
 -10   9  13        0.26       -2.29      3.19 o 
  -9   9  13       75.62       85.15      5.82 o 
  -8   9  13      103.72      114.56      7.00 o 
  -7   9  13       18.53       34.27      4.06 o 
  -6   9  13      730.22      673.01     12.67 o 
  -5   9  13      125.24      119.82      5.72 o 
  -4   9  13       79.62       83.56      5.21 o 
  -3   9  13      129.26      145.87      7.94 o 
  -2   9  13      691.39      667.83     16.27 o 
  -1   9  13      302.03      282.34     13.74 o 
   0   9  13      552.48      567.94     14.71 o 
   1   9  13      142.55      174.85      6.32 o 
   2   9  13      223.69      219.78      8.15 o 
   3   9  13        4.61       15.81      3.30 o 
   4   9  13       30.86       26.00      8.19 o 
   5   9  13     1355.88     1412.43     27.51 o 
   6   9  13        5.26       14.27      5.04 o 
   7   9  13       19.80       30.29      4.57 o 
   8   9  13        0.31        5.35      4.21 o 
   9   9  13      275.30      300.21     12.81 o 
  10   9  13        1.14        7.23      7.98 o 
  11   9  13       50.54       46.56      6.89 o 
  12   9  13       16.34       17.98      5.98 o 
 -12  10  13        2.18       11.23      8.22 o 
 -11  10  13       19.30       20.66      4.75 o 
 -10  10  13      238.44      235.43     11.04 o 
  -9  10  13       11.14       14.67      3.66 o 
  -8  10  13      363.54      383.84     10.09 o 
  -7  10  13      258.16      245.11      8.53 o 
  -6  10  13       92.26       59.21      5.85 o 
  -5  10  13        0.46       -2.51      3.09 o 
  -4  10  13       25.62       27.90      4.66 o 
  -3  10  13       88.49      102.78      9.28 o 
  -2  10  13        3.88        1.19      3.16 o 
  -1  10  13       40.86       41.68      6.25 o 
   0  10  13      270.20      298.11     10.89 o 
   1  10  13       42.96       41.39      6.38 o 
   2  10  13      125.91      102.22      9.19 o 
   3  10  13      435.93      466.16     22.22 o 
   4  10  13       26.49       26.32      4.42 o 
   5  10  13      181.85      193.62      9.14 o 
   6  10  13      443.86      408.42     12.15 o 
   7  10  13        2.41        3.78      5.43 o 
   8  10  13      129.39      148.32     10.23 o 
   9  10  13      279.36      309.84     24.29 o 
  10  10  13       74.05       73.83      9.69 o 
  11  10  13        0.33        4.45      7.46 o 
 -12  11  13        0.00        3.51      3.60 o 
 -11  11  13        6.93        6.34      7.80 o 
 -10  11  13      116.07      129.05      9.50 o 
  -9  11  13        0.35        1.76      3.06 o 
  -8  11  13       16.75       23.86      4.05 o 
  -7  11  13      263.97      230.67     10.50 o 
  -6  11  13       89.75       94.04      7.75 o 
  -5  11  13        5.10       -2.99      2.99 o 
  -4  11  13       20.50       10.43      4.80 o 
  -3  11  13        0.02       -3.67      3.67 o 
  -2  11  13        3.56        6.17      4.46 o 
  -1  11  13      449.90      417.67     12.99 o 
   0  11  13      157.42      193.50      8.95 o 
   1  11  13      252.64      239.31      9.61 o 
   2  11  13       17.31       26.04      7.38 o 
   3  11  13        0.90       -2.40      5.10 o 
   4  11  13       57.75       68.69     10.76 o 
   5  11  13      121.10      124.60     11.19 o 
   6  11  13      265.03      240.50      9.44 o 
   7  11  13       15.60       10.26      4.25 o 
   8  11  13       44.84       36.82      4.63 o 
   9  11  13       18.78       20.27      5.58 o 
  10  11  13       83.84       95.85      9.12 o 
  11  11  13       10.88        5.83      4.77 o 
 -11  12  13       14.32       20.07      8.27 o 
 -10  12  13      373.33      389.37     12.16 o 
  -9  12  13       13.38        9.67      4.16 o 
  -8  12  13      502.27      484.29     15.49 o 
  -7  12  13       68.46       81.09      9.97 o 
  -6  12  13        0.19        6.28      8.67 o 
  -5  12  13       48.94       40.77      7.03 o 
  -4  12  13      186.54      178.70     11.31 o 
  -3  12  13       36.98       24.26      6.07 o 
  -2  12  13       31.87       31.40      7.81 o 
  -1  12  13      265.56      295.01     13.70 o 
   0  12  13      113.42      135.76     10.83 o 
   1  12  13       89.19       93.49     12.08 o 
   2  12  13       57.84       52.87      9.47 o 
   3  12  13      199.66      190.96     15.53 o 
   4  12  13      101.69      124.21     13.89 o 
   5  12  13      398.44      341.98     20.31 o 
   6  12  13        5.62        2.20      4.09 o 
   7  12  13      394.99      363.88     11.91 o 
   8  12  13        9.43        1.59      3.27 o 
   9  12  13      117.48      113.53      8.37 o 
  10  12  13       12.50       11.16      9.02 o 
 -10  13  13        3.07        0.34      4.89 o 
  -9  13  13       12.93       18.15      6.22 o 
  -8  13  13       39.80       48.78      6.53 o 
  -7  13  13       63.08       78.14      7.42 o 
  -6  13  13        3.73        2.77      4.77 o 
  -5  13  13       99.48       84.84      9.05 o 
  -4  13  13       16.54        4.07      4.83 o 
  -3  13  13        2.52        6.12      4.55 o 
  -2  13  13      181.65      211.12     12.04 o 
  -1  13  13      133.50      151.52     14.24 o 
   0  13  13      306.16      315.08     13.30 o 
   1  13  13       75.84       84.23     11.53 o 
   2  13  13      138.50      156.96     14.04 o 
   3  13  13      197.64      175.44     14.60 o 
   4  13  13        1.83       -4.98      4.98 o 
   5  13  13        0.35        4.44      4.58 o 
   6  13  13      450.88      457.06     17.85 o 
   7  13  13      135.77      114.62     10.72 o 
   8  13  13       83.46       84.57      6.35 o 
   9  13  13      418.50      404.84     14.86 o 
  10  13  13        2.81       -3.88      6.77 o 
 -10  14  13       19.43       18.79     11.63 o 
  -9  14  13       23.85       34.86     10.83 o 
  -8  14  13      114.35      110.26     20.84 o 
  -7  14  13      178.12      166.25     11.86 o 
  -6  14  13       17.89       10.80      7.72 o 
  -5  14  13        0.22        0.84      4.55 o 
  -4  14  13       12.34       10.14      5.43 o 
  -3  14  13       18.47       30.43      6.56 o 
  -2  14  13       35.88       20.08      5.93 o 
  -1  14  13       83.34       96.44     12.34 o 
   0  14  13      119.03      111.41     13.21 o 
   1  14  13       62.75       56.43     10.27 o 
   2  14  13      126.79      142.25     13.59 o 
   3  14  13      300.52      327.61     19.40 o 
   4  14  13       21.41       27.28      8.08 o 
   5  14  13       33.91       42.60      7.35 o 
   6  14  13        2.16        0.76      4.52 o 
   7  14  13       18.03       13.93      5.53 o 
   8  14  13       70.34       74.33      7.69 o 
   9  14  13      193.80      253.00      9.63 o 
  -9  15  13      220.60      226.93     29.17 o 
  -8  15  13       30.39       30.99      9.73 o 
  -7  15  13       25.55       17.45     10.55 o 
  -6  15  13      364.91      406.56     17.37 o 
  -5  15  13       39.44       33.36      7.04 o 
  -4  15  13       97.33      109.56     13.44 o 
  -3  15  13       62.47       75.79     11.49 o 
  -2  15  13        3.66        3.07      6.28 o 
  -1  15  13      374.13      382.71     21.00 o 
   0  15  13        0.58        9.93      6.81 o 
   1  15  13      477.63      533.35     24.96 o 
   2  15  13       21.29       24.47      8.17 o 
   3  15  13        8.85        9.07      6.26 o 
   4  15  13      254.05      248.42     17.91 o 
   5  15  13       35.49       32.35      7.72 o 
   6  15  13        0.97       -1.94      4.29 o 
   7  15  13        0.52       -0.95      4.55 o 
   8  15  13      329.97      316.10     15.79 o 
  -8  16  13      212.60      243.50     19.30 o 
  -7  16  13       22.69       24.62      9.43 o 
  -6  16  13       20.81       23.04      8.67 o 
  -5  16  13        7.28       10.14      7.01 o 
  -4  16  13       26.02       20.76      8.43 o 
  -3  16  13      137.28      148.96     14.32 o 
  -2  16  13       19.75       23.23      7.93 o 
  -1  16  13        3.82        2.21      5.90 o 
   0  16  13       95.65       95.01     12.50 o 
   1  16  13        0.09       10.08      6.84 o 
   2  16  13       93.27       88.59     12.42 o 
   3  16  13        8.83       22.84      8.03 o 
   4  16  13        6.41        7.19      4.94 o 
   5  16  13        1.15        2.95      5.57 o 
   6  16  13        0.30       -1.31      4.26 o 
   7  16  13       79.27       89.75     10.28 o 
  -7  17  13        7.49       -5.47      6.31 o 
  -6  17  13        4.19        4.06      6.81 o 
  -5  17  13        0.87        0.94      6.75 o 
  -4  17  13        5.82       -3.57      5.49 o 
  -3  17  13        7.62        2.20      6.38 o 
  -2  17  13        0.30       -5.02      5.02 o 
  -1  17  13       37.93       41.92      9.20 o 
   0  17  13       30.40       40.71      9.02 o 
   1  17  13       17.67       32.19      8.78 o 
   2  17  13      166.05      149.06     14.38 o 
   3  17  13      240.76      247.49     17.79 o 
   4  17  13       77.56       76.02     10.64 o 
   5  17  13      104.70      108.40     11.70 o 
   6  17  13      467.33      506.65     19.75 o 
  -5  18  13        1.53       -2.55      6.62 o 
  -4  18  13       51.75       48.31     10.35 o 
  -3  18  13        1.32        4.05      6.44 o 
  -2  18  13        2.54       -0.40      5.82 o 
  -1  18  13        0.26        3.20      6.15 o 
   0  18  13       44.35       53.44     10.32 o 
   1  18  13        0.39        6.94      6.63 o 
   2  18  13        0.12        7.47      6.70 o 
   3  18  13      188.26      218.51     16.96 o 
   4  18  13       14.67        7.35      5.34 o 
  -3  19  13       53.29       47.72      9.95 o 
  -2  19  13        4.42        3.20      6.10 o 
  -1  19  13      173.79      181.95     15.44 o 
   0  19  13       96.19       85.21     12.17 o 
   1  19  13      195.22      186.75     15.74 o 
   2  19  13      149.08      187.32     15.85 o 
 -14   0  14      109.72      120.31      9.56 o 
 -13   0  14       22.71       20.88      4.77 o 
 -12   0  14        1.68        6.31      5.41 o 
 -11   0  14     1592.68     1627.99     22.57 o 
 -10   0  14      352.48      327.64      8.82 o 
  -9   0  14       11.58       18.40      4.86 o 
  -8   0  14     1364.70     1422.05     20.01 o 
  -7   0  14     1080.42     1072.61     16.32 o 
  -6   0  14      144.17      156.56      5.79 o 
  -5   0  14      412.23      429.09     10.02 o 
  -4   0  14      832.45      791.92     12.93 o 
  -3   0  14     1218.76     1127.47     16.02 o 
  -2   0  14      314.57      305.73      7.44 o 
  -1   0  14      837.09      814.90     12.74 o 
   0   0  14       46.50       46.89      3.45 o 
   1   0  14       37.52       39.94      3.58 o 
   2   0  14       37.57       30.45      5.95 o 
   3   0  14     2165.68     2303.86     29.27 o 
   4   0  14      365.38      297.78     12.07 o 
   5   0  14       17.00       16.89      2.77 o 
   6   0  14      650.24      738.94     18.87 o 
   7   0  14      383.47      429.24     11.43 o 
   8   0  14        6.95        0.72      2.70 o 
   9   0  14      962.23      969.71     18.67 o 
  10   0  14      121.64      113.63     11.63 o 
  11   0  14        3.98        2.91      5.31 o 
  12   0  14        0.38       -3.89      4.85 o 
  13   0  14      106.36      102.85     11.84 o 
 -14   1  14      223.21      247.77     10.02 o 
 -13   1  14       66.57       68.51      5.87 o 
 -12   1  14      142.30      158.46      5.45 o 
 -11   1  14      212.30      203.98      5.84 o 
 -10   1  14      201.81      224.61      5.22 o 
  -9   1  14       25.82       22.55      2.39 o 
  -8   1  14       25.37       20.22      2.22 o 
  -7   1  14      212.20      199.00      4.68 o 
  -6   1  14      195.15      177.61      4.36 o 
  -5   1  14      134.18      107.21      3.47 o 
  -4   1  14       62.34       65.18      2.86 o 
  -3   1  14     1079.70     1041.83     10.71 o 
  -2   1  14     5555.73     5278.72     36.72 o 
  -1   1  14      561.58      556.47      7.15 o 
   0   1  14      634.89      643.63      7.34 o 
   1   1  14        7.60       13.09      1.78 o 
   2   1  14      192.31      169.05      4.26 o 
   3   1  14      953.02      922.14     11.91 o 
   4   1  14      162.87      152.79      4.15 o 
   5   1  14      233.87      239.98      5.42 o 
   6   1  14       42.11       39.55      2.93 o 
   7   1  14      311.60      317.03      9.87 o 
   8   1  14      123.54      113.62      5.07 o 
   9   1  14      984.30     1000.73     16.56 o 
  10   1  14       74.67       77.08      5.10 o 
  11   1  14       24.79       23.32      3.54 o 
  12   1  14       51.75       52.34      6.32 o 
  13   1  14      236.78      248.44     11.16 o 
 -14   2  14        5.53        5.92      3.52 o 
 -13   2  14       36.88       35.22      4.00 o 
 -12   2  14       33.03       35.06      4.63 o 
 -11   2  14        5.19        4.88      2.54 o 
 -10   2  14        0.52       -0.22      2.41 o 
  -9   2  14      443.70      428.79      7.88 o 
  -8   2  14      490.53      479.35      7.17 o 
  -7   2  14      155.82      148.75      4.14 o 
  -6   2  14       95.99      101.56      3.59 o 
  -5   2  14        0.41       -0.50      2.29 o 
  -4   2  14       42.30       46.73      2.51 o 
  -3   2  14       65.02       67.97      2.76 o 
  -2   2  14      114.86      125.18      4.62 o 
  -1   2  14      104.17      112.98      3.26 o 
   0   2  14      378.13      381.58      5.67 o 
   1   2  14       38.47       44.30      2.48 o 
   2   2  14      149.86      185.60      4.19 o 
   3   2  14      271.89      269.36      5.01 o 
   4   2  14      499.34      525.42      7.20 o 
   5   2  14      109.59      105.25      3.55 o 
   6   2  14       36.98       44.27      2.76 o 
   7   2  14       15.37       13.99      4.37 o 
   8   2  14       48.08       62.46      4.71 o 
   9   2  14       52.07       46.02      4.35 o 
  10   2  14        0.11       -2.44      2.44 o 
  11   2  14        4.26       -0.61      2.69 o 
  12   2  14       10.83        5.02      2.98 o 
 -13   3  14      168.75      179.19      6.24 o 
 -12   3  14        3.50        0.90      2.26 o 
 -11   3  14       16.38       17.57      2.76 o 
 -10   3  14       15.31       16.13      2.59 o 
  -9   3  14      732.24      722.91     10.37 o 
  -8   3  14       30.75       23.94      2.60 o 
  -7   3  14      290.44      276.94      6.01 o 
  -6   3  14      226.96      250.72      4.75 o 
  -5   3  14      175.97      157.60      3.84 o 
  -4   3  14        2.74        3.96      1.27 o 
  -3   3  14      487.76      510.63      6.44 o 
  -2   3  14      671.92      634.78      7.23 o 
  -1   3  14      593.31      633.83      8.23 o 
   0   3  14      920.77      911.76     10.80 o 
   1   3  14       20.77       22.47      1.93 o 
   2   3  14      735.23      776.55      8.85 o 
   3   3  14        9.44       20.43      2.47 o 
   4   3  14      131.98      167.33      4.73 o 
   5   3  14      826.17      907.95     12.56 o 
   6   3  14        0.05       -0.93      1.97 o 
   7   3  14      239.15      244.88      9.63 o 
   8   3  14      721.84      755.80     13.89 o 
   9   3  14       14.31       10.48      3.02 o 
  10   3  14      154.92      179.22      7.02 o 
  11   3  14       56.23       52.98      5.91 o 
  12   3  14      195.93      218.33      7.72 o 
 -13   4  14       18.39       16.69      3.45 o 
 -12   4  14      525.21      547.98     12.89 o 
 -11   4  14      441.27      440.52      9.93 o 
 -10   4  14       34.23       34.08      3.35 o 
  -9   4  14       61.55       59.92      3.51 o 
  -8   4  14       26.60       20.78      2.38 o 
  -7   4  14     1172.47     1151.01     13.84 o 
  -6   4  14      460.21      454.15      7.37 o 
  -5   4  14        5.12        4.61      1.59 o 
  -4   4  14        8.46        7.44      1.67 o 
  -3   4  14      577.82      560.62      6.50 o 
  -2   4  14       14.84       12.36      1.58 o 
  -1   4  14      354.72      322.69      5.05 o 
   0   4  14       81.43       71.64      3.65 o 
   1   4  14      304.81      333.70      6.29 o 
   2   4  14      348.10      369.44      6.67 o 
   3   4  14       20.58       23.00      2.41 o 
   4   4  14       46.49       30.94      2.87 o 
   5   4  14       38.89       41.53      3.16 o 
   6   4  14       14.82       15.95      2.43 o 
   7   4  14      121.08      110.83      5.07 o 
   8   4  14        0.15        2.35      2.58 o 
   9   4  14       85.66       83.42      5.34 o 
  10   4  14       86.78       96.08      5.64 o 
  11   4  14        2.25       -0.38      2.60 o 
  12   4  14        1.33       -0.74      3.49 o 
 -13   5  14       28.92       29.03      4.18 o 
 -12   5  14      108.95      110.39      6.29 o 
 -11   5  14       65.59       64.37      4.76 o 
 -10   5  14      119.16      124.04      5.86 o 
  -9   5  14       16.47       14.72      2.95 o 
  -8   5  14        1.36        4.50      2.37 o 
  -7   5  14       23.67       19.58      2.76 o 
  -6   5  14       54.72       61.08      3.73 o 
  -5   5  14       19.20       15.79      2.43 o 
  -4   5  14       11.33       16.13      3.12 o 
  -3   5  14        0.11        2.10      1.82 o 
  -2   5  14     1093.41     1010.75     12.19 o 
  -1   5  14      695.01      666.11     15.81 o 
   0   5  14      403.36      419.37      8.45 o 
   1   5  14       14.82       19.69      2.70 o 
   2   5  14       12.48        6.11      2.83 o 
   3   5  14      256.38      212.16      5.04 o 
   4   5  14      128.17      159.32      4.88 o 
   5   5  14      696.96      630.78      9.81 o 
   6   5  14      185.55      185.49      5.74 o 
   7   5  14      167.68      178.49      5.88 o 
   8   5  14      218.40      206.73      8.09 o 
   9   5  14        2.68        0.78      3.44 o 
  10   5  14       77.48       62.92      6.38 o 
  11   5  14      247.35      241.13     10.47 o 
  12   5  14       23.93       14.18      4.50 o 
 -13   6  14        7.37        8.06      3.26 o 
 -12   6  14        2.85        8.32      3.22 o 
 -11   6  14      145.53      168.94      8.13 o 
 -10   6  14        2.81        2.52      2.59 o 
  -9   6  14       66.08       64.71      4.66 o 
  -8   6  14       61.77       65.32      4.37 o 
  -7   6  14        1.19        2.71      2.36 o 
  -6   6  14      371.92      375.85      7.60 o 
  -5   6  14        0.11        0.22      1.94 o 
  -4   6  14       77.99       77.69      4.19 o 
  -3   6  14      114.59      122.59      4.40 o 
  -2   6  14        1.82        0.34      2.69 o 
  -1   6  14      356.67      355.20      7.90 o 
   0   6  14     2749.73     2873.88     29.19 o 
   1   6  14        0.43        0.86      2.09 o 
   2   6  14        0.08       -1.88      1.88 o 
   3   6  14       13.49       18.24      2.73 o 
   4   6  14      113.10      115.53      5.51 o 
   5   6  14        3.42        3.01      2.55 o 
   6   6  14      124.13      156.45      7.11 o 
   7   6  14      122.49      114.52      8.71 o 
   8   6  14       47.95       61.96      5.36 o 
   9   6  14       64.06       65.13      5.64 o 
  10   6  14        0.14       -3.31      3.31 o 
  11   6  14       87.26       77.97      7.26 o 
  12   6  14       86.33       60.82      6.68 o 
 -13   7  14        6.72        8.85      3.39 o 
 -12   7  14        5.60        4.64      3.25 o 
 -11   7  14       37.46       43.61      6.93 o 
 -10   7  14        1.01       -1.90      3.03 o 
  -9   7  14      469.11      454.89      9.75 o 
  -8   7  14        6.70        2.90      1.95 o 
  -7   7  14       20.18       15.16      2.61 o 
  -6   7  14       26.29       41.45      3.24 o 
  -5   7  14        7.10       13.43      2.41 o 
  -4   7  14      374.97      378.55      7.33 o 
  -3   7  14      390.95      386.85      7.63 o 
  -2   7  14       71.08       81.16      4.43 o 
  -1   7  14       15.23       22.31      3.03 o 
   0   7  14      278.23      269.97      6.87 o 
   1   7  14      189.71      169.09      5.58 o 
   2   7  14      165.18      167.17      8.56 o 
   3   7  14       49.07       35.87      3.62 o 
   4   7  14      213.73      210.31      8.48 o 
   5   7  14     1055.42     1041.80     17.94 o 
   6   7  14      224.08      224.54     14.13 o 
   7   7  14      392.36      362.24     10.40 o 
   8   7  14      122.35       92.89      6.38 o 
   9   7  14       35.92       21.37      3.98 o 
  10   7  14       31.51       20.84      4.27 o 
  11   7  14      109.11      131.79      8.50 o 
  12   7  14      172.16      170.87      9.57 o 
 -12   8  14      168.94      183.50      8.10 o 
 -11   8  14      115.53      119.94      6.64 o 
 -10   8  14      132.17      140.57      6.20 o 
  -9   8  14        7.04        8.09      3.86 o 
  -8   8  14      214.03      220.34      6.39 o 
  -7   8  14      158.57      168.62      5.47 o 
  -6   8  14        4.65        2.99      2.02 o 
  -5   8  14      249.82      244.19      6.11 o 
  -4   8  14      122.75      160.04      5.17 o 
  -3   8  14       79.99       80.72      4.45 o 
  -2   8  14        4.80        1.04      1.58 o 
  -1   8  14      302.14      265.81      7.10 o 
   0   8  14      137.24      141.76      7.88 o 
   1   8  14       33.21       29.06      4.49 o 
   2   8  14       43.04       43.80      5.19 o 
   3   8  14      259.88      228.79      8.79 o 
   4   8  14        3.54       -2.38      7.05 o 
   5   8  14        0.22       -2.00      4.18 o 
   6   8  14      104.70       88.29      6.58 o 
   7   8  14       83.83       69.06      5.50 o 
   8   8  14      412.38      422.08     11.71 o 
   9   8  14      129.83      137.55      7.44 o 
  10   8  14      148.38      161.77      8.18 o 
  11   8  14       19.16       28.17      5.27 o 
 -12   9  14       15.74       17.25      3.72 o 
 -11   9  14       33.58       50.43      4.90 o 
 -10   9  14       21.66       26.77      3.73 o 
  -9   9  14       47.03       45.67      4.82 o 
  -8   9  14        4.59        6.40      2.90 o 
  -7   9  14       40.96       40.84      4.04 o 
  -6   9  14      170.60      171.35      6.28 o 
  -5   9  14      124.50      105.31      5.82 o 
  -4   9  14      511.47      505.92     11.85 o 
  -3   9  14        0.10        2.96      2.53 o 
  -2   9  14        4.89        8.13      3.53 o 
  -1   9  14        8.12        7.12      3.75 o 
   0   9  14       88.20       92.26      6.92 o 
   1   9  14       25.26       20.91      3.17 o 
   2   9  14        1.72        1.19     11.78 o 
   3   9  14        0.76        1.89      4.32 o 
   4   9  14      183.43      188.46      9.37 o 
   5   9  14       33.34       25.50      4.89 o 
   6   9  14       59.05       48.75      8.00 o 
   7   9  14       19.60       20.03      4.76 o 
   8   9  14       12.08       17.51      5.05 o 
   9   9  14      226.57      203.72     11.15 o 
  10   9  14       90.46       72.77      8.08 o 
  11   9  14       35.48       38.93      5.30 o 
 -12  10  14        0.17        0.53      5.07 o 
 -11  10  14       47.33       47.55      5.78 o 
 -10  10  14        0.14       -0.82      3.49 o 
  -9  10  14        3.00        5.16      3.25 o 
  -8  10  14      384.70      417.52     10.65 o 
  -7  10  14        0.90        5.50      3.30 o 
  -6  10  14       78.00       91.03      5.62 o 
  -5  10  14      222.28      225.58      8.85 o 
  -4  10  14      751.50      712.28     18.04 o 
  -3  10  14       78.31       82.37      7.16 o 
  -2  10  14        7.14        1.42      3.48 o 
  -1  10  14      143.13      134.27      8.31 o 
   0  10  14      274.39      248.74     10.11 o 
   1  10  14       36.10       34.47      5.00 o 
   2  10  14      146.78      139.58     10.15 o 
   3  10  14       23.14       17.17      3.70 o 
   4  10  14        1.65       -3.05      3.05 o 
   5  10  14       24.88       37.88      7.50 o 
   6  10  14      561.11      520.16     13.69 o 
   7  10  14      112.90       89.84      6.85 o 
   8  10  14        9.73        9.22      6.63 o 
   9  10  14      367.95      418.91     15.66 o 
  10  10  14        5.35        9.23      6.19 o 
  11  10  14       59.17       53.35     12.05 o 
 -11  11  14       13.99       20.83      4.44 o 
 -10  11  14      332.34      334.35     13.32 o 
  -9  11  14        0.03        1.91      3.11 o 
  -8  11  14      340.08      312.73     13.38 o 
  -7  11  14      185.61      204.22     11.08 o 
  -6  11  14       96.94       98.99      8.08 o 
  -5  11  14       53.98       68.92      8.77 o 
  -4  11  14        1.33       -2.96      3.29 o 
  -3  11  14       14.01       12.01      4.00 o 
  -2  11  14      336.82      304.45     12.21 o 
  -1  11  14        2.01        2.57      2.55 o 
   0  11  14       50.28       36.62      5.46 o 
   1  11  14      668.81      644.10     30.11 o 
   2  11  14        5.93        2.49      4.16 o 
   3  11  14      158.73      162.70     14.70 o 
   4  11  14       56.95       64.35     10.81 o 
   5  11  14      513.28      489.65     15.44 o 
   6  11  14       24.76       25.55      4.62 o 
   7  11  14       38.35       34.42      5.09 o 
   8  11  14       44.81       51.20      7.00 o 
   9  11  14      210.12      213.09     11.53 o 
  10  11  14       28.13       29.48      5.99 o 
 -10  12  14       29.33       31.21      9.22 o 
  -9  12  14       63.71       65.97      6.68 o 
  -8  12  14      286.52      292.29     10.15 o 
  -7  12  14      117.05      138.85      9.29 o 
  -6  12  14       30.76       16.08      5.92 o 
  -5  12  14       97.16       95.37      9.85 o 
  -4  12  14      143.62      126.86     10.94 o 
  -3  12  14      140.83      148.58     11.25 o 
  -2  12  14       61.80       52.13      6.23 o 
  -1  12  14       58.73       60.90      6.45 o 
   0  12  14        4.96       10.27      4.13 o 
   1  12  14       66.68       65.57      8.34 o 
   2  12  14       10.24        5.27      6.40 o 
   3  12  14      108.45      104.27     13.23 o 
   4  12  14        7.11        1.32      5.95 o 
   5  12  14       39.48       46.97     10.46 o 
   6  12  14       77.01       94.19      7.33 o 
   7  12  14        1.63       -1.94      3.31 o 
   8  12  14        0.68       -1.66      3.60 o 
   9  12  14       26.95       20.29      5.81 o 
 -10  13  14        0.34        8.87      5.15 o 
  -9  13  14      149.31      153.83     14.52 o 
  -8  13  14       79.17       77.71      7.97 o 
  -7  13  14      695.12      724.41     38.29 o 
  -6  13  14        3.47        2.45      6.97 o 
  -5  13  14      110.81       96.20     10.06 o 
  -4  13  14      248.51      259.46     13.73 o 
  -3  13  14      463.13      447.10     28.22 o 
  -2  13  14        3.53       -3.95      3.95 o 
  -1  13  14      116.73      100.48      8.00 o 
   0  13  14      379.94      388.58     15.43 o 
   1  13  14       50.24       58.05     10.67 o 
   2  13  14        5.25        0.27      6.04 o 
   3  13  14       66.33       80.77     12.06 o 
   4  13  14      362.53      349.57     21.29 o 
   5  13  14        0.60       -3.48      3.70 o 
   6  13  14       36.06       34.60      7.03 o 
   7  13  14       82.28       90.87      7.39 o 
   8  13  14      907.42      918.42     20.51 o 
   9  13  14        8.21        6.11      5.01 o 
  -9  14  14       29.27       24.32      6.86 o 
  -8  14  14        5.31        4.61      7.65 o 
  -7  14  14        1.47        4.63      5.47 o 
  -6  14  14      105.33      102.15     10.81 o 
  -5  14  14       40.28       20.69      6.36 o 
  -4  14  14       38.18       36.94      7.35 o 
  -3  14  14      205.53      165.85     11.75 o 
  -2  14  14      186.20      175.65     11.99 o 
  -1  14  14      833.54      797.25     39.14 o 
   0  14  14       77.55       82.14     12.28 o 
   1  14  14       62.55       47.91      9.95 o 
   2  14  14      159.00      161.55     14.86 o 
   3  14  14      146.15      158.09     14.92 o 
   4  14  14      117.17      116.33     14.38 o 
   5  14  14       76.43       89.55     13.17 o 
   6  14  14       92.53      115.31     23.81 o 
   7  14  14       31.27       29.52      6.96 o 
   8  14  14       66.79       74.40      9.45 o 
  -8  15  14      199.08      143.12     17.10 o 
  -7  15  14      859.18      930.71     27.66 o 
  -6  15  14      370.50      382.09     17.37 o 
  -5  15  14      131.71      135.67     18.81 o 
  -4  15  14      264.44      275.45     14.60 o 
  -3  15  14      277.83      275.07     18.75 o 
  -2  15  14       22.29       19.88      8.07 o 
  -1  15  14       86.87       75.31     11.76 o 
   0  15  14       21.35       20.79      7.96 o 
   1  15  14       21.45        1.77      6.36 o 
   2  15  14      121.48      134.00     14.93 o 
   3  15  14        0.25       -3.72      5.94 o 
   4  15  14       28.04       18.80      8.27 o 
   5  15  14      189.53      199.68     12.54 o 
   6  15  14       11.40        8.77      5.29 o 
   7  15  14       59.76       57.59      8.55 o 
  -7  16  14      164.68      169.68     16.97 o 
  -6  16  14      356.44      335.85     21.86 o 
  -5  16  14      131.13      168.13     16.03 o 
  -4  16  14       48.89       50.20     10.53 o 
  -3  16  14      217.77      241.87     18.03 o 
  -2  16  14        0.19        2.39      6.89 o 
  -1  16  14        6.01        2.40      6.11 o 
   0  16  14       15.01        9.42      7.55 o 
   1  16  14      186.37      220.17     17.12 o 
   2  16  14      380.81      400.21     22.91 o 
   3  16  14      282.01      310.30     20.17 o 
   4  16  14       13.98       17.14      7.65 o 
   5  16  14        6.09        3.75      4.64 o 
   6  16  14       12.10       13.80      5.61 o 
  -6  17  14       64.34       86.29     13.54 o 
  -5  17  14       31.23       29.12      9.57 o 
  -4  17  14        1.52       -5.41      5.41 o 
  -3  17  14        0.02        5.59      6.73 o 
  -2  17  14      214.21      215.74     17.14 o 
  -1  17  14        5.52       -2.44      6.12 o 
   0  17  14       22.41       39.32      9.58 o 
   1  17  14       47.20       47.77     10.14 o 
   2  17  14       37.75       55.11     10.85 o 
   3  17  14      439.90      482.63     25.24 o 
   4  17  14      272.16      293.09     19.34 o 
   5  17  14        0.50        3.34      4.80 o 
  -4  18  14       45.70       49.55     10.59 o 
  -3  18  14       11.42       12.69      7.28 o 
  -2  18  14      140.28      167.25     15.28 o 
  -1  18  14      289.64      291.71     19.17 o 
   0  18  14       77.85       60.76     10.94 o 
   1  18  14       67.93       59.50     10.92 o 
   2  18  14      159.11      163.33     15.42 o 
   3  18  14       97.92      118.14     15.07 o 
 -13   1  15      126.31      121.18      5.88 o 
 -12   1  15      236.58      277.55      7.80 o 
 -11   1  15       17.96       13.05      2.70 o 
 -10   1  15        3.08        0.93      2.16 o 
  -9   1  15       36.58       41.34      2.88 o 
  -8   1  15      146.87      146.69      4.36 o 
  -7   1  15      800.75      829.53     10.00 o 
  -6   1  15        6.49        5.09      1.67 o 
  -5   1  15       84.30       92.86      4.88 o 
  -4   1  15        0.01       -0.19      1.45 o 
  -3   1  15      744.08      728.84      8.80 o 
  -2   1  15      809.14      823.33      9.36 o 
  -1   1  15       36.74       35.03      2.33 o 
   0   1  15      420.21      409.27      6.83 o 
   1   1  15      217.00      228.64      5.47 o 
   2   1  15       23.54       43.61      4.20 o 
   3   1  15      397.14      380.80      6.59 o 
   4   1  15      609.61      609.51      8.57 o 
   5   1  15      170.75      144.67      4.50 o 
   6   1  15        0.59        0.09      1.80 o 
   7   1  15       31.23       31.43      2.90 o 
   8   1  15      671.58      676.63     13.14 o 
   9   1  15       35.14       42.40      5.71 o 
  10   1  15        4.02        1.44      2.69 o 
  11   1  15      276.27      300.00     13.75 o 
  12   1  15        7.68        7.05      4.66 o 
 -13   2  15      125.30      124.99      5.34 o 
 -12   2  15        9.54        4.49      2.45 o 
 -11   2  15     1060.94     1074.59     13.84 o 
 -10   2  15      469.30      450.48      8.42 o 
  -9   2  15       22.72       25.27      2.86 o 
  -8   2  15       58.51       56.02      3.54 o 
  -7   2  15        7.68        6.26      1.86 o 
  -6   2  15        6.73        9.20      2.39 o 
  -5   2  15      286.81      260.28      5.06 o 
  -4   2  15      174.04      199.98      4.46 o 
  -3   2  15      236.25      212.10      4.52 o 
  -2   2  15       59.01       97.18      3.33 o 
  -1   2  15     1749.28     1768.69     15.42 o 
   0   2  15       47.70       47.82      3.21 o 
   1   2  15       18.39        9.27      1.75 o 
   2   2  15      996.11      943.00     11.08 o
[truncated: 85,102 more chars]
